# Supplementary material for: Glucocorticoid receptor and nuclear factor kappa-b affect three-dimensional chromatin organization
Source: Genome Biol. 2015 Dec 1;16:264. doi: 10.1186/s13059-015-0832-9 (PMC4665721; doi:10.1186/s13059-015-0832-9)
Supplement: Additional file 7: Table S1. — Overview of sequenced and mapped reads of all the ChIA-PET libraries. (XLS 28 kb) [file 13059_2015_832_MOESM7_ESM.xls]

## Sheet: ChIA-PET
Supplementary Table 1 : Overview of sequenced and mapped reads of all the ChIA-PET libraries
ChIA-PET Sample	Total_reads	Uniquely_mapped_reads/PETs	Unique_PETs	Inter-chromosome_PETS	Intra-chromosome_PETs	Self_ligation_reads	Binding_sites
P300_DMSO	512227332	230350417 (45.0%)	9006646 (1.76%)	6923220	595030	1401292	15148
P300_TA+TNFα	234113556	106591562 (45.5%)	5731357 (2.45%)	3918833	493577	1215249	16366
RNAPII_DMSO_BR1	141089930	65710177 (46.6%)	23611498 (16.7%)	16855295	1224360	5360054	13618
RNAPII_DMSO_BR2	162607282	82807426 (50.9%)	9165113 (5.64%)	5399643	674761	2830844	12590
RNAPII_DMSO_pilot	303697212	148517603 (48.9%)	32773306 (10.8%)	22254897	1899022	8187559	13331
RNAPII_TA+TNFα_BR1	267538256	123122614 (46.0%)	15709769 (5.87 %)	11003302	968555	3556336	14117
