# Supplementary material for: Glucocorticoid receptor and nuclear factor kappa-b affect three-dimensional chromatin organization
Source: Genome Biol. 2015 Dec 1;16:264. doi: 10.1186/s13059-015-0832-9 (PMC4665721; doi:10.1186/s13059-015-0832-9)
Supplement: Additional file 9: Table S2. — List of all significant long-range interactions identified by P300 and POLII ChIA-PET analysis. (XLS 2165 kb) [file 13059_2015_832_MOESM9_ESM.xls]

## Sheet: OVERVIEW
Supplementary Table S2: List of all significant long-range interactions identified by P300 and POLII ChIA-PET analysis
	sheet2= P300 Intra-Chromosomal interactions identified in vehicle treated cells
	sheet3= P300 Inter-Chromosomal interactions identified in vehicle treated cells
	sheet4= P300 Intra-Chromosomal interactions identified in TA+TNFα treated cells
	sheet5= P300 Inter-Chromosomal interactions identified in TA+TNFα treated cells
	sheet6= POLII Intra-Chromosomal interactions identified in vehicle treated cells
	sheet7= POLII Inter-Chromosomal interactions identified in vehicle treated cells
	sheet8= POLII Intra-Chromosomal interactions identified in TA+TNFα treated cells
	sheet9= POLII Inter-Chromosomal interactions identified in TA+TNFα treated cells

## Sheet: P300_DMSO_intra_5K~1M
Head_chromosome	Head_start	Head_end	Tail_chromosome	Tail_start	Tail_end	ID	Count_between_Head/Tail
chr1	1688899	1690594	chr1	1694323	1697061	ID_6	2
chr1	7359313	7362823	chr1	7394366	7396974	ID_29	5
chr1	7376866	7380056	chr1	7394235	7396655	ID_30	3
chr1	7376896	7379585	chr1	7461934	7463545	ID_31	3
chr1	7393476	7395530	chr1	7536018	7540501	ID_32	3
chr1	7393901	7396883	chr1	7460702	7463588	ID_33	3
chr1	7460742	7463549	chr1	7537442	7540216	ID_34	3
chr1	7530558	7532146	chr1	7537507	7539271	ID_35	2
chr1	8241249	8243966	chr1	8254584	8256209	ID_39	2
chr1	14666115	14668358	chr1	14689585	14692977	ID_55	4
chr1	14738316	14740573	chr1	14767805	14769601	ID_56	2
chr1	15677634	15680455	chr1	15756116	15757873	ID_58	2
chr1	31956008	31957866	chr1	31986440	31988976	ID_93	2
chr1	32408211	32411639	chr1	32418983	32421922	ID_98	6
chr1	41327967	41329504	chr1	41408884	41410537	ID_138	2
chr1	41363266	41365498	chr1	41409828	41411619	ID_139	3
chr1	42276965	42279767	chr1	42366466	42369440	ID_143	2
chr1	43400780	43402858	chr1	43427036	43429863	ID_149	2
chr1	43700517	43703085	chr1	43721123	43723789	ID_153	2
chr1	44512986	44517182	chr1	44566257	44568622	ID_155	3
chr1	44565771	44568494	chr1	44579604	44581230	ID_157	3
chr1	44566871	44568681	chr1	44790899	44792828	ID_158	2
chr1	44619641	44622193	chr1	44678951	44680973	ID_159	2
chr1	47477913	47480878	chr1	47495591	47498262	ID_175	3
chr1	48515032	48517039	chr1	48533541	48536348	ID_185	2
chr1	48534745	48536637	chr1	48543158	48545165	ID_187	2
chr1	48650940	48653483	chr1	48666009	48667528	ID_189	2
chr1	54329941	54331533	chr1	54395489	54398144	ID_204	2
chr1	54394081	54396701	chr1	54421735	54424493	ID_206	2
chr1	54737758	54740504	chr1	54752633	54755986	ID_207	4
chr1	54739001	54740550	chr1	54762973	54765609	ID_208	3
chr1	54871997	54874976	chr1	54952572	54955495	ID_209	10
chr1	55893519	55895141	chr1	56436702	56438343	ID_219	2
chr1	56184189	56186056	chr1	56276760	56279722	ID_222	3
chr1	56529370	56530991	chr1	56538501	56541092	ID_228	2
chr1	59248539	59250254	chr1	59254179	59255904	ID_251	2
chr1	61946057	61948748	chr1	61960836	61963858	ID_277	3
chr1	64162635	64165438	chr1	64386011	64387749	ID_295	2
chr1	64162928	64165525	chr1	64194769	64198864	ID_296	3
chr1	65361816	65364371	chr1	65380249	65383587	ID_307	3
chr1	65380570	65383583	chr1	65466617	65469679	ID_308	4
chr1	65959058	65961886	chr1	65991441	65994559	ID_317	5
chr1	65977594	65980999	chr1	65992294	65994439	ID_318	5
chr1	66152348	66155066	chr1	66227667	66230180	ID_322	3
chr1	66424430	66426110	chr1	66647301	66649741	ID_326	3
chr1	66646984	66649803	chr1	66731623	66733387	ID_330	3
chr1	66648490	66650095	chr1	66735933	66738547	ID_331	2
chr1	66718201	66720863	chr1	66726985	66729064	ID_334	2
chr1	66721745	66724360	chr1	66726690	66729996	ID_335	4
chr1	66725617	66729753	chr1	66730820	66738568	ID_336	17
chr1	66726711	66729475	chr1	66818982	66821692	ID_337	3
chr1	66735595	66737268	chr1	66750402	66753091	ID_339	3
chr1	66735635	66738667	chr1	66819921	66822019	ID_340	7
chr1	66735684	66738608	chr1	66755348	66758756	ID_341	4
chr1	66736542	66738423	chr1	66759098	66761113	ID_342	2
chr1	68037067	68039852	chr1	68111214	68113415	ID_348	2
chr1	68094303	68096380	chr1	68110708	68112625	ID_350	2
chr1	68257219	68260663	chr1	68280239	68283039	ID_353	3
chr1	68679180	68681461	chr1	68696135	68698225	ID_360	2
chr1	71329632	71332281	chr1	71355902	71358687	ID_374	2
chr1	77979055	77981632	chr1	78004867	78007025	ID_436	2
chr1	78440910	78443396	chr1	78470059	78472758	ID_440	2
chr1	84528281	84529849	chr1	84537731	84540560	ID_487	2
chr1	85795431	85798551	chr1	86044212	86047558	ID_498	3
chr1	88171227	88173652	chr1	88181981	88184709	ID_513	3
chr1	88171777	88174097	chr1	88259749	88262271	ID_514	2
chr1	90355439	90357337	chr1	90369837	90372578	ID_529	3
chr1	92201130	92204201	chr1	92214044	92217065	ID_550	3
chr1	92207097	92208660	chr1	92213904	92215556	ID_551	2
chr1	92296826	92298537	chr1	92310170	92312069	ID_554	2
chr1	92310542	92312265	chr1	92365003	92367528	ID_555	2
chr1	92349066	92352098	chr1	92366231	92368654	ID_556	3
chr1	92364872	92367762	chr1	92391533	92393355	ID_559	2
chr1	94049400	94051863	chr1	94244912	94246616	ID_567	2
chr1	94102592	94105609	chr1	94243909	94246774	ID_569	5
chr1	94102650	94105724	chr1	94128832	94133764	ID_570	6
chr1	94102835	94105482	chr1	94134652	94136269	ID_571	2
chr1	94129135	94133944	chr1	94135849	94139418	ID_572	8
chr1	94130973	94132516	chr1	94144664	94146172	ID_573	2
chr1	94131102	94133899	chr1	94244143	94246715	ID_574	4
chr1	94134048	94136007	chr1	94245066	94246780	ID_575	3
chr1	94146050	94147968	chr1	94244252	94246620	ID_576	2
chr1	94146476	94148987	chr1	94205173	94206709	ID_577	2
chr1	94201417	94204220	chr1	94245120	94246979	ID_579	2
chr1	94205089	94206676	chr1	94244031	94246588	ID_580	2
chr1	94218786	94221524	chr1	94244149	94247029	ID_581	5
chr1	94244126	94246822	chr1	94262728	94265528	ID_583	5
chr1	96123594	96126039	chr1	96181828	96183481	ID_593	2
chr1	99998920	100000533	chr1	100109207	100111089	ID_605	2
chr1	100128224	100129765	chr1	100137003	100139716	ID_608	3
chr1	108117919	108120339	chr1	108224774	108226774	ID_633	2
chr1	108224483	108226688	chr1	108231112	108232662	ID_634	2
chr1	108230348	108233476	chr1	108244586	108248446	ID_635	4
chr1	109044847	109047125	chr1	109102280	109103997	ID_639	2
chr1	109072843	109076358	chr1	109096320	109098110	ID_640	3
chr1	112320870	112322684	chr1	112361286	112363114	ID_676	2
chr1	113161867	113163563	chr1	113247658	113249839	ID_682	2
chr1	114447388	114449322	chr1	114470748	114473618	ID_689	3
chr1	117229466	117231977	chr1	117236222	117237772	ID_706	2
chr1	118642703	118644462	chr1	118664751	118666535	ID_722	2
chr1	119178852	119180374	chr1	119191576	119194264	ID_724	2
chr1	119191349	119194594	chr1	119201087	119206153	ID_725	6
chr1	150533267	150535326	chr1	150550660	150552601	ID_808	2
chr1	151801514	151804376	chr1	151807702	151810353	ID_813	3
chr1	152006842	152009548	chr1	152019441	152022144	ID_815	3
chr1	153504813	153507349	chr1	153539390	153543341	ID_825	3
chr1	153516783	153520256	chr1	153537817	153541664	ID_827	3
chr1	153938399	153941781	chr1	153958033	153960902	ID_834	3
chr1	154973606	154976469	chr1	154989549	154991307	ID_838	2
chr1	155098824	155100555	chr1	155106665	155108521	ID_842	2
chr1	155140266	155141897	chr1	155162201	155164959	ID_843	2
chr1	156074899	156076698	chr1	156099085	156101190	ID_853	2
chr1	156076160	156077846	chr1	156082436	156085492	ID_854	3
chr1	156084134	156085918	chr1	156093645	156096384	ID_855	3
chr1	156426058	156428636	chr1	156470067	156473988	ID_866	3
chr1	156426432	156428900	chr1	156474893	156476466	ID_867	2
chr1	159882606	159884682	chr1	159894361	159896071	ID_892	2
chr1	159884720	159888236	chr1	159892461	159896004	ID_893	19
chr1	164579834	164582666	chr1	164716373	164719156	ID_912	2
chr1	168972591	168974993	chr1	169028211	169030917	ID_967	3
chr1	169902219	169904970	chr1	170271072	170273866	ID_970	7
chr1	169902382	169904267	chr1	170560460	170562780	ID_971	2
chr1	170271189	170273894	chr1	170378980	170381207	ID_973	4
chr1	170271217	170273940	chr1	170897366	170900135	ID_974	4
chr1	170272135	170273845	chr1	170560497	170561997	ID_975	2
chr1	170274475	170277759	chr1	170378252	170381404	ID_976	5
chr1	170378315	170381674	chr1	170560429	170563881	ID_978	6
chr1	170378649	170380465	chr1	170898343	170900118	ID_979	2
chr1	172263884	172266769	chr1	172327633	172329911	ID_990	3
chr1	172290410	172292704	chr1	172326952	172329193	ID_991	2
chr1	172290439	172293494	chr1	172319696	172322130	ID_992	3
chr1	172863067	172866066	chr1	173018912	173020511	ID_994	2
chr1	173399610	173401641	chr1	173447167	173449130	ID_998	2
chr1	173419874	173421637	chr1	173444691	173446312	ID_999	2
chr1	175238094	175241038	chr1	175285596	175289015	ID_1010	4
chr1	176462274	176465153	chr1	176481896	176489332	ID_1017	8
chr1	180490171	180493124	chr1	180527562	180530104	ID_1041	2
chr1	180491376	180492908	chr1	180545382	180548275	ID_1042	2
chr1	180991164	180993558	chr1	181055464	181057869	ID_1043	2
chr1	182061367	182063027	chr1	182155581	182157187	ID_1058	2
chr1	183202776	183204373	chr1	183238632	183241519	ID_1065	2
chr1	184561582	184564343	chr1	184591386	184594473	ID_1070	3
chr1	184795893	184798610	chr1	184806175	184808307	ID_1072	2
chr1	185285418	185287257	chr1	185533141	185534722	ID_1073	2
chr1	185894950	185897397	chr1	186071421	186073026	ID_1076	2
chr1	186070590	186073157	chr1	186120564	186123424	ID_1077	3
chr1	193073129	193076122	chr1	193089450	193092368	ID_1092	3
chr1	197390058	197393801	chr1	197409827	197412851	ID_1111	7
chr1	197391263	197393838	chr1	197407698	197409617	ID_1112	2
chr1	198057721	198059224	chr1	198082471	198084070	ID_1118	2
chr1	198082382	198084284	chr1	198091819	198094347	ID_1119	3
chr1	198124752	198127634	chr1	198188396	198191214	ID_1120	2
chr1	198227144	198230225	chr1	198235970	198238795	ID_1122	4
chr1	198625507	198628304	chr1	198641027	198643057	ID_1125	3
chr1	199259819	199261830	chr1	199265800	199268606	ID_1128	2
chr1	201344284	201346268	chr1	201353182	201354759	ID_1146	2
chr1	201450042	201452711	chr1	201471577	201473976	ID_1147	2
chr1	201456992	201460093	chr1	201471239	201474502	ID_1148	11
chr1	201566612	201568865	chr1	201616632	201619527	ID_1152	3
chr1	201986509	201989415	chr1	202076087	202077883	ID_1153	2
chr1	202054817	202057686	chr1	202077354	202078909	ID_1155	2
chr1	203272993	203275852	chr1	203295668	203298221	ID_1165	2
chr1	203592932	203595835	chr1	203662474	203664046	ID_1168	2
chr1	203597466	203599039	chr1	203604185	203606933	ID_1169	2
chr1	204049674	204051209	chr1	204072375	204074907	ID_1176	2
chr1	204256210	204259087	chr1	204262114	204265089	ID_1181	3
chr1	204262210	204264885	chr1	204403782	204405906	ID_1182	2
chr1	204263760	204266653	chr1	204288423	204290020	ID_1183	2
chr1	204379941	204383542	chr1	204385060	204388566	ID_1185	5
chr1	204379984	204381646	chr1	204403225	204405996	ID_1186	2
chr1	204385554	204388524	chr1	204404660	204406411	ID_1188	2
chr1	204415441	204418018	chr1	204460899	204462943	ID_1189	2
chr1	205242143	205244928	chr1	205266283	205269251	ID_1197	5
chr1	205242786	205244472	chr1	205286239	205287900	ID_1198	2
chr1	205252868	205255621	chr1	205266242	205267885	ID_1199	2
chr1	207063093	207064983	chr1	207068017	207070831	ID_1216	3
chr1	207192140	207195059	chr1	207218902	207220979	ID_1222	2
chr1	207257720	207260215	chr1	207266180	207267708	ID_1224	2
chr1	207265971	207268630	chr1	207493438	207496489	ID_1225	5
chr1	207412021	207416376	chr1	207476730	207479905	ID_1226	4
chr1	207413953	207416427	chr1	207494490	207496381	ID_1227	2
chr1	207476794	207478604	chr1	207493478	207495901	ID_1229	2
chr1	208304582	208307412	chr1	208356647	208359227	ID_1237	3
chr1	208305011	208307129	chr1	208376055	208377959	ID_1238	2
chr1	208305658	208308086	chr1	208351430	208353247	ID_1239	2
chr1	208356394	208359465	chr1	208375544	208378430	ID_1242	6
chr1	208391806	208394797	chr1	208403994	208406097	ID_1243	2
chr1	209432371	209435122	chr1	209438786	209441500	ID_1248	3
chr1	209438718	209441612	chr1	209520072	209522689	ID_1249	6
chr1	209541245	209542799	chr1	209570642	209573324	ID_1250	2
chr1	210409431	210411000	chr1	210424168	210425983	ID_1256	2
chr1	210411325	210413598	chr1	210444840	210447588	ID_1257	2
chr1	211687941	211690271	chr1	211749845	211751425	ID_1261	2
chr1	211907938	211910511	chr1	211914506	211916780	ID_1265	3
chr1	212658238	212663552	chr1	212685241	212687975	ID_1270	6
chr1	212730327	212732266	chr1	212765934	212768693	ID_1272	2
chr1	212731403	212732916	chr1	212781706	212783264	ID_1273	2
chr1	213307315	213310849	chr1	213404035	213406703	ID_1276	5
chr1	214545534	214547983	chr1	214640126	214642224	ID_1282	2
chr1	214549858	214552915	chr1	214610666	214614586	ID_1284	6
chr1	214549999	214552916	chr1	214638992	214641511	ID_1285	2
chr1	214611528	214613065	chr1	214618265	214621213	ID_1286	2
chr1	214611548	214614250	chr1	214638449	214641944	ID_1287	4
chr1	216340609	216344293	chr1	216355115	216357756	ID_1299	4
chr1	216467105	216468745	chr1	216579868	216581851	ID_1301	2
chr1	216579648	216582256	chr1	216636565	216638148	ID_1302	2
chr1	218550707	218552289	chr1	218633366	218634961	ID_1316	2
chr1	218758081	218759699	chr1	219103311	219105874	ID_1319	2
chr1	218877909	218879478	chr1	219103634	219106340	ID_1320	2
chr1	221487306	221488859	chr1	221508642	221510471	ID_1329	2
chr1	222990474	222992577	chr1	223253092	223254910	ID_1337	2
chr1	222995646	222998149	chr1	223100914	223103412	ID_1338	2
chr1	223058753	223060567	chr1	223253172	223254926	ID_1340	2
chr1	224437977	224440990	chr1	224452973	224456192	ID_1346	13
chr1	224453370	224456216	chr1	224460126	224463146	ID_1347	3
chr1	226270799	226272609	chr1	226307897	226310291	ID_1361	2
chr1	226849028	226850597	chr1	226857677	226860526	ID_1365	2
chr1	226950188	226951769	chr1	227007461	227010226	ID_1367	2
chr1	226950254	226952037	chr1	226965041	226967831	ID_1368	6
chr1	226950269	226953228	chr1	227001457	227005979	ID_1369	5
chr1	227001468	227003246	chr1	227007338	227009916	ID_1370	2
chr1	227007761	227009603	chr1	227014120	227016556	ID_1371	2
chr1	229002328	229004148	chr1	229038730	229040473	ID_1386	2
chr1	229038742	229040340	chr1	229356072	229358377	ID_1388	2
chr1	229205798	229207583	chr1	229253263	229255162	ID_1390	2
chr1	229251904	229254778	chr1	229355962	229358934	ID_1391	3
chr1	229355807	229357565	chr1	229389105	229390726	ID_1393	2
chr1	229355970	229358851	chr1	229364315	229367033	ID_1394	2
chr1	229356533	229359010	chr1	229403369	229406194	ID_1396	2
chr1	229362017	229365013	chr1	229387669	229390415	ID_1397	2
chr1	230207225	230209337	chr1	230248217	230251139	ID_1402	2
chr1	230212215	230214269	chr1	230248395	230251034	ID_1403	3
chr1	230218972	230220582	chr1	230238956	230241924	ID_1404	2
chr1	230239227	230241960	chr1	230248067	230250943	ID_1405	3
chr1	232612162	232615086	chr1	232707067	232709246	ID_1425	2
chr1	232680059	232681846	chr1	232705801	232707430	ID_1426	2
chr1	233748571	233751183	chr1	233809547	233811580	ID_1431	2
chr1	234658061	234660287	chr1	234734864	234736965	ID_1437	3
chr1	234744667	234750217	chr1	234858462	234861444	ID_1439	9
chr1	234746718	234748939	chr1	235104117	235107647	ID_1440	3
chr1	234747099	234750023	chr1	234792772	234794776	ID_1441	2
chr1	234792340	234793885	chr1	234858472	234860351	ID_1442	2
chr1	234858481	234860571	chr1	235131709	235134497	ID_1444	2
chr1	234859400	234861989	chr1	234907213	234908802	ID_1445	2
chr1	235096444	235098776	chr1	235121891	235124576	ID_1447	3
chr1	235097625	235099453	chr1	235132830	235134547	ID_1448	2
chr1	235106050	235107782	chr1	235131831	235134317	ID_1449	2
chr1	235121930	235124747	chr1	235131714	235134701	ID_1450	4
chr1	240547906	240550325	chr1	240599186	240601097	ID_1469	2
chr1	241765718	241767656	chr1	241999929	242002837	ID_1475	3
chr1	241773238	241775128	chr1	241999374	242001445	ID_1476	2
chr1	241803260	241806079	chr1	241999889	242002778	ID_1478	3
chr1	241912297	241914753	chr1	241998092	242001075	ID_1479	2
chr1	242000009	242002793	chr1	242009839	242012915	ID_1481	3
chr10	1995146	1998130	chr10	2254958	2257927	ID_1526	6
chr10	1995281	1996794	chr10	2009683	2012577	ID_1527	3
chr10	1998593	2001408	chr10	2009766	2012726	ID_1529	5
chr10	2000025	2001916	chr10	2255097	2256606	ID_1530	2
chr10	2009633	2013228	chr10	2254789	2257887	ID_1531	9
chr10	3508352	3511201	chr10	3540959	3543059	ID_1536	3
chr10	5886876	5889742	chr10	5902057	5904461	ID_1544	2
chr10	6777738	6779355	chr10	6819650	6822492	ID_1546	2
chr10	7301454	7304159	chr10	7352103	7354948	ID_1548	3
chr10	7343094	7346093	chr10	7351789	7355024	ID_1549	8
chr10	7343801	7345785	chr10	7360178	7361874	ID_1551	2
chr10	7352197	7354980	chr10	7359286	7361843	ID_1553	3
chr10	8408320	8409836	chr10	8766895	8769326	ID_1557	3
chr10	8457691	8459928	chr10	8725012	8726849	ID_1558	2
chr10	11917166	11919385	chr10	11938979	11941952	ID_1566	5
chr10	11917812	11919312	chr10	12061652	12063153	ID_1567	2
chr10	12371550	12373099	chr10	12748893	12751130	ID_1569	2
chr10	12748340	12750560	chr10	12761210	12763847	ID_1571	2
chr10	14695932	14698434	chr10	14783407	14785002	ID_1579	2
chr10	18253093	18256233	chr10	18447336	18450141	ID_1589	7
chr10	18280959	18282835	chr10	18294568	18296134	ID_1590	3
chr10	18281053	18284040	chr10	18447102	18448964	ID_1591	2
chr10	18293238	18296335	chr10	18447398	18450015	ID_1592	7
chr10	18333004	18334556	chr10	18447249	18450049	ID_1593	3
chr10	18447169	18450167	chr10	18596287	18599038	ID_1594	6
chr10	18447340	18450252	chr10	18688031	18690977	ID_1596	3
chr10	18581457	18583932	chr10	18596413	18599057	ID_1598	3
chr10	18596283	18598791	chr10	18687838	18690884	ID_1599	6
chr10	21622674	21625775	chr10	21652042	21653651	ID_1604	3
chr10	21651166	21654379	chr10	21690575	21693811	ID_1605	4
chr10	23368748	23370768	chr10	23385015	23387586	ID_1612	4
chr10	24995195	24997403	chr10	25135794	25139884	ID_1622	5
chr10	25137065	25140032	chr10	25177237	25178738	ID_1624	2
chr10	29420515	29422034	chr10	29429321	29430965	ID_1639	2
chr10	29493559	29497192	chr10	29505023	29508255	ID_1640	7
chr10	30035078	30036753	chr10	30072292	30074147	ID_1643	2
chr10	30072026	30074748	chr10	30099912	30103538	ID_1644	4
chr10	30072096	30075051	chr10	30093009	30096410	ID_1645	3
chr10	30091939	30094788	chr10	30099798	30102253	ID_1647	6
chr10	30798225	30800543	chr10	30824127	30827084	ID_1652	5
chr10	32399646	32401197	chr10	32437061	32439642	ID_1661	2
chr10	33551985	33553556	chr10	33560830	33562812	ID_1665	2
chr10	35415671	35417186	chr10	35483669	35485457	ID_1672	2
chr10	47007993	47009660	chr10	47056392	47059389	ID_1736	2
chr10	47056275	47058065	chr10	47077586	47084087	ID_1738	6
chr10	47056756	47058885	chr10	47073151	47074819	ID_1739	2
chr10	50759114	50761962	chr10	50775281	50778940	ID_1748	7
chr10	52163046	52164552	chr10	52321120	52322718	ID_1750	2
chr10	52319838	52322217	chr10	52364190	52367122	ID_1751	2
chr10	54077589	54080472	chr10	54202247	54204781	ID_1756	4
chr10	54635926	54639054	chr10	54642473	54644204	ID_1758	5
chr10	62825456	62827175	chr10	63368017	63369729	ID_1775	2
chr10	63366874	63369696	chr10	63387566	63390226	ID_1776	4
chr10	63367154	63369571	chr10	63393572	63395974	ID_1777	2
chr10	63367163	63370098	chr10	63517079	63522228	ID_1778	5
chr10	63368154	63369687	chr10	63507090	63508653	ID_1779	2
chr10	63387094	63390069	chr10	63508755	63510473	ID_1780	2
chr10	63388362	63390193	chr10	63517389	63521483	ID_1781	4
chr10	63505773	63513043	chr10	63516308	63522541	ID_1782	24
chr10	63505900	63508546	chr10	63752554	63754074	ID_1783	2
chr10	63519612	63522309	chr10	63659003	63660542	ID_1784	3
chr10	63520554	63522330	chr10	63806212	63807810	ID_1785	2
chr10	63752648	63755476	chr10	63808788	63810470	ID_1787	2
chr10	65458930	65461883	chr10	65470813	65473569	ID_1790	2
chr10	69845844	69848620	chr10	69896083	69897841	ID_1805	2
chr10	69846047	69848359	chr10	69912249	69914866	ID_1806	2
chr10	69864372	69866435	chr10	69869988	69871683	ID_1808	2
chr10	69894891	69897807	chr10	69912003	69914911	ID_1809	6
chr10	73004645	73007153	chr10	73013276	73016269	ID_1818	2
chr10	74002526	74005568	chr10	74030402	74035562	ID_1823	6
chr10	74002730	74005644	chr10	74018888	74021775	ID_1824	5
chr10	74018416	74022491	chr10	74030462	74035667	ID_1825	9
chr10	75646148	75649555	chr10	75666332	75668024	ID_1833	3
chr10	78342259	78345062	chr10	78434595	78437374	ID_1836	3
chr10	85450554	85454786	chr10	85523179	85526557	ID_1849	4
chr10	85522979	85526033	chr10	85610526	85613566	ID_1850	8
chr10	90144739	90147290	chr10	90283901	90285538	ID_1866	2
chr10	90188168	90190029	chr10	90284170	90286851	ID_1868	3
chr10	90231580	90235800	chr10	90283956	90286880	ID_1869	7
chr10	90233041	90235860	chr10	90299953	90302586	ID_1870	3
chr10	90283704	90287263	chr10	90299700	90302591	ID_1871	5
chr10	90400842	90402468	chr10	90466436	90468355	ID_1873	2
chr10	91021768	91023762	chr10	91038004	91039688	ID_1874	2
chr10	92679729	92682793	chr10	92689233	92692109	ID_1877	4
chr10	92689031	92691629	chr10	92836148	92838241	ID_1878	3
chr10	93347295	93350615	chr10	93363328	93365486	ID_1881	4
chr10	93348684	93350590	chr10	93367247	93370207	ID_1882	3
chr10	93847228	93849030	chr10	94050730	94052660	ID_1886	2
chr10	95195784	95198534	chr10	95229587	95232344	ID_1892	2
chr10	97225878	97228501	chr10	97238111	97240836	ID_1898	3
chr10	99445834	99448668	chr10	99471976	99474254	ID_1906	2
chr10	100638812	100640579	chr10	100845408	100847258	ID_1913	2
chr10	100838784	100841954	chr10	100845727	100848641	ID_1914	10
chr10	101095778	101098213	chr10	101104595	101106101	ID_1915	2
chr10	101622354	101625034	chr10	101753872	101755565	ID_1918	3
chr10	101735558	101737612	chr10	101752716	101754324	ID_1919	2
chr10	102122876	102124894	chr10	102133869	102135480	ID_1921	2
chr10	104879948	104881569	chr10	104904790	104906583	ID_1936	2
chr10	105391940	105394849	chr10	105407716	105410375	ID_1937	4
chr10	105396711	105399276	chr10	105407036	105408694	ID_1938	3
chr10	105407592	105409452	chr10	105422376	105424922	ID_1939	3
chr10	106058621	106061390	chr10	106089098	106091423	ID_1947	7
chr10	106059042	106061465	chr10	106068509	106071262	ID_1948	5
chr10	106068495	106070421	chr10	106088657	106090520	ID_1949	2
chr10	106088993	106091688	chr10	106096708	106100010	ID_1950	3
chr10	112154868	112157252	chr10	112184604	112187693	ID_1961	3
chr10	112533510	112535502	chr10	112561198	112563521	ID_1966	2
chr10	112645751	112647287	chr10	112674959	112676654	ID_1967	3
chr10	114283606	114286296	chr10	114501416	114503024	ID_1974	2
chr10	114347350	114349492	chr10	114393028	114394537	ID_1976	2
chr10	114417450	114418998	chr10	114500281	114503105	ID_1977	2
chr10	114551968	114553767	chr10	114571116	114573063	ID_1979	2
chr10	116456443	116458912	chr10	116473942	116476397	ID_1990	2
chr10	116463811	116466530	chr10	116473205	116474808	ID_1991	2
chr10	116473200	116476662	chr10	116482509	116485551	ID_1992	3
chr10	116482757	116485602	chr10	116538316	116541193	ID_1994	7
chr10	117702894	117705783	chr10	117708585	117710113	ID_1997	2
chr10	121005805	121007948	chr10	121028927	121031916	ID_2006	2
chr10	121425986	121428540	chr10	121439311	121441290	ID_2010	2
chr10	122739332	122742848	chr10	122835053	122838555	ID_2017	4
chr10	122827866	122830268	chr10	122836332	122837914	ID_2018	2
chr10	122835641	122838470	chr10	122938516	122940228	ID_2019	2
chr10	122836186	122837943	chr10	122849933	122852131	ID_2020	3
chr10	122836199	122838571	chr10	123259109	123260666	ID_2021	2
chr10	122850713	122853562	chr10	122870786	122873306	ID_2022	3
chr10	123175601	123178167	chr10	123258272	123260829	ID_2026	2
chr10	123254035	123255552	chr10	123258967	123260786	ID_2028	2
chr10	123258841	123261877	chr10	123298624	123300848	ID_2029	4
chr10	123258862	123264897	chr10	123268521	123271881	ID_2031	12
chr10	123259083	123261039	chr10	123285941	123288813	ID_2032	4
chr10	123260250	123263200	chr10	123313100	123315021	ID_2033	3
chr10	123262390	123265590	chr10	123286376	123288836	ID_2034	3
chr10	123268410	123270009	chr10	123285832	123287449	ID_2035	2
chr10	123271567	123273094	chr10	123297909	123300440	ID_2036	2
chr10	125502199	125504318	chr10	125510390	125513688	ID_2045	4
chr10	127903816	127906908	chr10	127935014	127937312	ID_2052	3
chr10	132288675	132290841	chr10	132415832	132417882	ID_2071	2
chr11	1567622	1569917	chr11	1578130	1580992	ID_2091	2
chr11	2798934	2800875	chr11	2845930	2848371	ID_2098	2
chr11	2819793	2821371	chr11	2846083	2848750	ID_2099	2
chr11	9593766	9596805	chr11	9633457	9636605	ID_2131	4
chr11	10314995	10317525	chr11	10323890	10326906	ID_2135	4
chr11	10921567	10924265	chr11	10944672	10946923	ID_2136	3
chr11	12694564	12697343	chr11	12724424	12727079	ID_2148	2
chr11	12700567	12703096	chr11	12714029	12715805	ID_2149	2
chr11	12704339	12707146	chr11	12747832	12750602	ID_2150	3
chr11	12713713	12715646	chr11	12744582	12746252	ID_2151	2
chr11	12724287	12727739	chr11	12748155	12751461	ID_2153	3
chr11	12988285	12991502	chr11	13203497	13206581	ID_2157	8
chr11	12988476	12991444	chr11	13033298	13036290	ID_2158	11
chr11	12989578	12991467	chr11	12996248	12997763	ID_2159	2
chr11	13022604	13026051	chr11	13032440	13036208	ID_2162	3
chr11	13033249	13036069	chr11	13203819	13206296	ID_2163	3
chr11	13033724	13036096	chr11	13174643	13176436	ID_2164	2
chr11	13148113	13149681	chr11	13203978	13206660	ID_2165	2
chr11	13180554	13183276	chr11	13203623	13206094	ID_2166	4
chr11	13181900	13184200	chr11	13188756	13191539	ID_2167	3
chr11	14603439	14606591	chr11	14610410	14612590	ID_2176	3
chr11	27417055	27418716	chr11	27443608	27446218	ID_2208	2
chr11	28539240	28540836	chr11	28612340	28614810	ID_2214	5
chr11	28587446	28589504	chr11	28674402	28677027	ID_2216	2
chr11	28612656	28615458	chr11	28778121	28779683	ID_2217	2
chr11	28674500	28676092	chr11	28763704	28766226	ID_2218	2
chr11	28763699	28766623	chr11	28777003	28780520	ID_2219	3
chr11	29195278	29197004	chr11	29286170	29287921	ID_2223	2
chr11	33063457	33067399	chr11	33077447	33080413	ID_2234	4
chr11	34264389	34266668	chr11	34296205	34297845	ID_2237	2
chr11	34343591	34346633	chr11	34378132	34379822	ID_2239	3
chr11	35296964	35298699	chr11	35412325	35414338	ID_2245	2
chr11	35372559	35374808	chr11	35412636	35414233	ID_2247	2
chr11	40349775	40351964	chr11	40465799	40467498	ID_2275	2
chr11	47278952	47280491	chr11	47289776	47291302	ID_2291	2
chr11	47878066	47879644	chr11	47938225	47940083	ID_2295	2
chr11	47878506	47880978	chr11	47944777	47947599	ID_2296	2
chr11	47878539	47881304	chr11	47966318	47970065	ID_2297	3
chr11	61738009	61740310	chr11	61792813	61794660	ID_2344	2
chr11	61779719	61782044	chr11	61792044	61794580	ID_2346	2
chr11	61791996	61794700	chr11	61810773	61813155	ID_2347	3
chr11	62164809	62167570	chr11	62326679	62328467	ID_2351	2
chr11	62313093	62315365	chr11	62327437	62329468	ID_2352	2
chr11	62313200	62315457	chr11	62319555	62321643	ID_2353	3
chr11	65044610	65047398	chr11	65059329	65060882	ID_2358	2
chr11	65057384	65060617	chr11	65075156	65077433	ID_2359	3
chr11	65186428	65189862	chr11	65238267	65241235	ID_2361	5
chr11	65238157	65239847	chr11	65258375	65260336	ID_2363	2
chr11	65306896	65308854	chr11	65337554	65340106	ID_2366	2
chr11	66701534	66704067	chr11	66742267	66744008	ID_2372	2
chr11	66702631	66705542	chr11	66737093	66738719	ID_2373	3
chr11	66725802	66727953	chr11	66741737	66743544	ID_2374	2
chr11	68881672	68883305	chr11	68890121	68891775	ID_2384	3
chr11	69234074	69236830	chr11	69250159	69252539	ID_2386	2
chr11	72952724	72955364	chr11	72999366	73001458	ID_2391	2
chr11	72954428	72956143	chr11	72960409	72962323	ID_2392	2
chr11	72959035	72961258	chr11	72982919	72984601	ID_2393	3
chr11	72959200	72962119	chr11	72967049	72970221	ID_2394	6
chr11	72960490	72962089	chr11	72999243	73001408	ID_2395	2
chr11	72968534	72970394	chr11	72981771	72984531	ID_2396	2
chr11	73471241	73473715	chr11	73489057	73491678	ID_2398	3
chr11	73978417	73980523	chr11	73998071	74000117	ID_2402	2
chr11	73978990	73981417	chr11	74129602	74131251	ID_2403	2
chr11	73979736	73981610	chr11	73990197	73993137	ID_2404	2
chr11	74382931	74385767	chr11	74406475	74408897	ID_2409	6
chr11	76462644	76464591	chr11	76480682	76482190	ID_2417	2
chr11	82761550	82763418	chr11	82772876	82775002	ID_2433	2
chr11	82762003	82765050	chr11	82780062	82781898	ID_2434	3
chr11	83351332	83354341	chr11	83421329	83423881	ID_2435	3
chr11	83401269	83403749	chr11	83421093	83423974	ID_2436	2
chr11	86193907	86195521	chr11	86233872	86235427	ID_2451	2
chr11	86198793	86201186	chr11	86445849	86447465	ID_2452	2
chr11	86209359	86211293	chr11	86234908	86236832	ID_2454	2
chr11	86233873	86235373	chr11	86447178	86448679	ID_2455	2
chr11	86405419	86407411	chr11	86446869	86448621	ID_2457	2
chr11	86445784	86448659	chr11	86485842	86487409	ID_2458	3
chr11	86485981	86488931	chr11	86500139	86502635	ID_2459	2
chr11	87588973	87590852	chr11	87610975	87612614	ID_2460	2
chr11	88080718	88083632	chr11	88090262	88092286	ID_2461	3
chr11	90896098	90897646	chr11	90975271	90977475	ID_2469	2
chr11	91678355	91680636	chr11	91710551	91712309	ID_2472	2
chr11	94469284	94472216	chr11	94478525	94480650	ID_2484	4
chr11	95011270	95013993	chr11	95057546	95060436	ID_2488	3
chr11	95015674	95018244	chr11	95057582	95060303	ID_2489	2
chr11	95057085	95059304	chr11	95090963	95093578	ID_2490	2
chr11	95057805	95059697	chr11	95253047	95255003	ID_2491	2
chr11	95057896	95060561	chr11	95420417	95423244	ID_2492	2
chr11	95090856	95092490	chr11	95244522	95247218	ID_2493	3
chr11	95091111	95092797	chr11	95254322	95256116	ID_2494	2
chr11	95091389	95093799	chr11	95420417	95423680	ID_2495	3
chr11	95096586	95099261	chr11	95254018	95256108	ID_2496	2
chr11	95245132	95248048	chr11	95253141	95256056	ID_2497	6
chr11	95253065	95255901	chr11	95420206	95423271	ID_2498	5
chr11	111564316	111567320	chr11	111576372	111579397	ID_2540	4
chr11	111565181	111566977	chr11	111600304	111603038	ID_2541	2
chr11	111600669	111602692	chr11	111645962	111648306	ID_2543	2
chr11	113061587	113063555	chr11	113068456	113071135	ID_2552	2
chr11	122292341	122295156	chr11	122363809	122366339	ID_2580	3
chr11	122503629	122505533	chr11	122513339	122515021	ID_2581	2
chr11	123306993	123310457	chr11	123323533	123326464	ID_2585	8
chr11	123314581	123316227	chr11	123323765	123326427	ID_2586	2
chr11	126196368	126199325	chr11	126210004	126212045	ID_2595	2
chr11	130258978	130260559	chr11	130765984	130768576	ID_2601	2
chr11	130759973	130762869	chr11	130765873	130768885	ID_2603	3
chr12	1314187	1315822	chr12	1326148	1327683	ID_2619	2
chr12	1702214	1704522	chr12	1713463	1715454	ID_2620	2
chr12	6715127	6718071	chr12	6722626	6724361	ID_2638	2
chr12	6861266	6865388	chr12	6874580	6877373	ID_2640	5
chr12	8087537	8090354	chr12	8122547	8124744	ID_2646	2
chr12	9283463	9286434	chr12	9291413	9293731	ID_2651	2
chr12	9291310	9294133	chr12	9424444	9426262	ID_2652	2
chr12	9295908	9297598	chr12	9424649	9427580	ID_2654	5
chr12	12550155	12551733	chr12	12555613	12557127	ID_2664	2
chr12	12685013	12687699	chr12	12692452	12694012	ID_2667	2
chr12	12690198	12693053	chr12	12713806	12715773	ID_2668	2
chr12	13022275	13024598	chr12	13029483	13031909	ID_2673	2
chr12	13022333	13026867	chr12	13042031	13045752	ID_2674	7
chr12	13034156	13037405	chr12	13042321	13045838	ID_2675	5
chr12	15304571	15306113	chr12	15361566	15363356	ID_2689	2
chr12	15304608	15307460	chr12	15345559	15348197	ID_2690	3
chr12	19806337	19809187	chr12	19896478	19899269	ID_2709	7
chr12	19896461	19899474	chr12	20035839	20041240	ID_2710	13
chr12	19896463	19899209	chr12	19923661	19925365	ID_2711	2
chr12	19896473	19899116	chr12	20333105	20335794	ID_2712	2
chr12	20035775	20038635	chr12	20043633	20045954	ID_2715	2
chr12	20129945	20131491	chr12	20137462	20139108	ID_2717	3
chr12	20332837	20335422	chr12	20363787	20365902	ID_2718	3
chr12	20641700	20644468	chr12	20680308	20681875	ID_2722	2
chr12	20678199	20682102	chr12	20699464	20702748	ID_2724	6
chr12	20687391	20689638	chr12	20699558	20702389	ID_2725	2
chr12	21697223	21700406	chr12	21706389	21709384	ID_2732	3
chr12	25609647	25612563	chr12	25985684	25988676	ID_2746	3
chr12	25609807	25612380	chr12	25980819	25983138	ID_2747	2
chr12	25979649	25983849	chr12	25987153	25989921	ID_2748	6
chr12	25980893	25983815	chr12	26112253	26115489	ID_2749	3
chr12	25982118	25983690	chr12	26110079	26111697	ID_2750	2
chr12	29713286	29716299	chr12	29948464	29951416	ID_2765	3
chr12	29713655	29716697	chr12	29730499	29733633	ID_2766	12
chr12	38778768	38780556	chr12	38894444	38896390	ID_2790	2
chr12	45678154	45679769	chr12	45691169	45693747	ID_2815	2
chr12	46764280	46767247	chr12	46776218	46778039	ID_2828	3
chr12	46765273	46768150	chr12	46778097	46780126	ID_2830	2
chr12	46766821	46769268	chr12	46824282	46825871	ID_2831	2
chr12	46775627	46782809	chr12	46824214	46827577	ID_2832	9
chr12	46775717	46778008	chr12	46886490	46889391	ID_2834	4
chr12	46823394	46827229	chr12	46885480	46888847	ID_2836	7
chr12	46865380	46869000	chr12	46886888	46889802	ID_2837	8
chr12	46886604	46889301	chr12	47053010	47056520	ID_2839	3
chr12	46886981	46888544	chr12	47051340	47052863	ID_2840	2
chr12	47341518	47345389	chr12	47356520	47359409	ID_2843	5
chr12	47342495	47345831	chr12	47351492	47353539	ID_2844	4
chr12	48146209	48148553	chr12	48151641	48154207	ID_2848	3
chr12	48160941	48163809	chr12	48171797	48173618	ID_2849	3
chr12	50260816	50263215	chr12	50352395	50355300	ID_2860	2
chr12	50261351	50263650	chr12	50280602	50283573	ID_2861	6
chr12	50261715	50264402	chr12	50286971	50289730	ID_2864	3
chr12	50281961	50283579	chr12	50302247	50303934	ID_2867	2
chr12	51166181	51168188	chr12	51179514	51182059	ID_2877	2
chr12	52418571	52421180	chr12	52429480	52431801	ID_2885	2
chr12	52429445	52432500	chr12	52442890	52446586	ID_2886	6
chr12	52443543	52446162	chr12	52674063	52675807	ID_2889	2
chr12	52443624	52446261	chr12	52462009	52465351	ID_2890	4
chr12	52541054	52542811	chr12	52672888	52675789	ID_2891	3
chr12	52556416	52558038	chr12	52673816	52676254	ID_2892	2
chr12	52584642	52586208	chr12	52673437	52676253	ID_2896	2
chr12	52584698	52587582	chr12	52602807	52604794	ID_2897	2
chr12	52601618	52606028	chr12	52673144	52676304	ID_2898	4
chr12	52636148	52638571	chr12	52672148	52675751	ID_2899	4
chr12	53297657	53299934	chr12	53318401	53321378	ID_2906	3
chr12	53319706	53322421	chr12	53339266	53341149	ID_2907	2
chr12	53339140	53341189	chr12	53363745	53365375	ID_2909	2
chr12	54237298	54240933	chr12	54260204	54265088	ID_2916	8
chr12	54379190	54381419	chr12	54386626	54388536	ID_2919	3
chr12	54811851	54813602	chr12	54825056	54827339	ID_2925	2
chr12	57440835	57442446	chr12	57480217	57482014	ID_2937	2
chr12	63096173	63098642	chr12	63111062	63113123	ID_2959	2
chr12	63109444	63110975	chr12	63117463	63120321	ID_2960	2
chr12	63110732	63112243	chr12	63123365	63126051	ID_2961	2
chr12	64238796	64240537	chr12	64310686	64312685	ID_2964	2
chr12	68065583	68067088	chr12	68074795	68076641	ID_2972	2
chr12	69416856	69419133	chr12	69445497	69447347	ID_2975	2
chr12	69416990	69419498	chr12	69458303	69461123	ID_2976	3
chr12	71981970	71984684	chr12	71997533	72000216	ID_2982	3
chr12	79692713	79694265	chr12	79724054	79726252	ID_2998	2
chr12	80449824	80452189	chr12	80537183	80538864	ID_3003	4
chr12	85575204	85577869	chr12	85673784	85675963	ID_3015	2
chr12	85575307	85577997	chr12	85702162	85704490	ID_3016	2
chr12	88947364	88949192	chr12	89405970	89408834	ID_3022	2
chr12	89136687	89138582	chr12	89147409	89148978	ID_3024	2
chr12	89146267	89149176	chr12	89194211	89197022	ID_3025	4
chr12	89146351	89149003	chr12	89406278	89408351	ID_3026	2
chr12	89157082	89158719	chr12	89319900	89321415	ID_3027	2
chr12	89510138	89513099	chr12	89530446	89533289	ID_3032	2
chr12	89510353	89513268	chr12	89519569	89522110	ID_3033	2
chr12	90161789	90164422	chr12	90167906	90170817	ID_3037	3
chr12	90343669	90345976	chr12	90352190	90354564	ID_3039	2
chr12	91492147	91494514	chr12	91582210	91583749	ID_3042	2
chr12	91492885	91494753	chr12	91571312	91573239	ID_3043	2
chr12	92463710	92466533	chr12	92472881	92475838	ID_3048	6
chr12	93479777	93481611	chr12	93519660	93523140	ID_3052	5
chr12	98818602	98820264	chr12	98832177	98834049	ID_3066	2
chr12	102269952	102272288	chr12	102286562	102288653	ID_3072	2
chr12	102270925	102273786	chr12	102329208	102331287	ID_3073	4
chr12	102317947	102320783	chr12	102328230	102331471	ID_3074	8
chr12	102328576	102331369	chr12	102421729	102424567	ID_3075	6
chr12	102328969	102331685	chr12	102415255	102417226	ID_3076	3
chr12	102414108	102417152	chr12	102420920	102423731	ID_3077	3
chr12	104570340	104574440	chr12	104612132	104614801	ID_3081	3
chr12	105279637	105281761	chr12	105287981	105291923	ID_3087	4
chr12	106499406	106501366	chr12	106507614	106509262	ID_3093	2
chr12	106506206	106507810	chr12	106525556	106528312	ID_3094	2
chr12	106640304	106642796	chr12	106664151	106666930	ID_3095	2
chr12	115355854	115358093	chr12	115370156	115372880	ID_3116	2
chr12	116863796	116865779	chr12	116870873	116873457	ID_3119	2
chr12	118709455	118711292	chr12	118774036	118776831	ID_3126	2
chr12	122223011	122224606	chr12	122229670	122232331	ID_3136	2
chr12	122509379	122511961	chr12	122597700	122599615	ID_3140	2
chr12	124852303	124854218	chr12	124865014	124867709	ID_3146	2
chr12	124852884	124854537	chr12	124869714	124871286	ID_3148	2
chr12	124984043	124986070	chr12	124992025	124994721	ID_3150	2
chr12	124991045	124993584	chr12	125002287	125003836	ID_3152	2
chr12	130600326	130602727	chr12	130623909	130626288	ID_3168	2
chr12	130608118	130616957	chr12	130618426	130628995	ID_3169	18
chr12	131404021	131406870	chr12	131413038	131414779	ID_3174	3
chr12	131404760	131406681	chr12	131509779	131512279	ID_3175	3
chr12	132367293	132369365	chr12	132378493	132380611	ID_3179	2
chr13	21633943	21636113	chr13	21642595	21645538	ID_3184	3
chr13	24061988	24064093	chr13	24132042	24134789	ID_3187	2
chr13	34185212	34186759	chr13	34206853	34208461	ID_3204	2
chr13	40689871	40691794	chr13	40703923	40706616	ID_3295	3
chr13	41014473	41016394	chr13	41026593	41029343	ID_3296	2
chr13	43578388	43580785	chr13	43594905	43597357	ID_3299	2
chr13	43726673	43728919	chr13	43833960	43836552	ID_3301	5
chr13	43833682	43835366	chr13	43842001	43844871	ID_3302	2
chr13	43833978	43835562	chr13	44004271	44006900	ID_3303	2
chr13	43880807	43883581	chr13	44005496	44007045	ID_3304	2
chr13	44732092	44735505	chr13	44803025	44807104	ID_3305	6
chr13	44732580	44735296	chr13	44976558	44979187	ID_3306	3
chr13	44733769	44735353	chr13	44879152	44880887	ID_3307	2
chr13	44804064	44805778	chr13	44879463	44882232	ID_3308	2
chr13	44804161	44806272	chr13	44874154	44876744	ID_3309	2
chr13	44875002	44876568	chr13	44883883	44886582	ID_3311	2
chr13	44879333	44882172	chr13	44976411	44978832	ID_3312	7
chr13	44880381	44882425	chr13	45010815	45012599	ID_3314	2
chr13	44883016	44886291	chr13	44976463	44979420	ID_3315	8
chr13	49356231	49357789	chr13	49411411	49414179	ID_3320	2
chr13	50969585	50971665	chr13	50984810	50986990	ID_3323	2
chr13	50976244	50979091	chr13	50984110	50985647	ID_3324	2
chr13	58313493	58315666	chr13	58333254	58335886	ID_3336	3
chr13	58333041	58335965	chr13	58373275	58376168	ID_3337	7
chr13	59684490	59688008	chr13	59717678	59720485	ID_3339	4
chr13	73789417	73792156	chr13	73861466	73863189	ID_3364	2
chr13	73846706	73850867	chr13	73861349	73862936	ID_3365	3
chr13	80297080	80298639	chr13	80313981	80316619	ID_3381	2
chr13	80313982	80315522	chr13	80340284	80342772	ID_3382	2
chr13	80314035	80316467	chr13	80915109	80916944	ID_3383	2
chr13	86059746	86062348	chr13	86101709	86104338	ID_3394	2
chr13	86076557	86079537	chr13	86101467	86103645	ID_3395	4
chr13	90378893	90380960	chr13	90384731	90387650	ID_3406	3
chr13	90385082	90387693	chr13	90400555	90402337	ID_3407	2
chr13	92000065	92001627	chr13	92290438	92291986	ID_3409	2
chr13	92260109	92261732	chr13	92282090	92283601	ID_3411	2
chr13	92260453	92263143	chr13	92290369	92293242	ID_3412	4
chr13	92283231	92285931	chr13	92290490	92293167	ID_3414	2
chr13	95921518	95924008	chr13	95952178	95953842	ID_3422	2
chr13	97760823	97763744	chr13	97958820	97962020	ID_3425	3
chr13	97901812	97903383	chr13	97908202	97910281	ID_3426	2
chr13	97907520	97909901	chr13	97958639	97961171	ID_3427	2
chr13	98824285	98826066	chr13	98904021	98906537	ID_3431	2
chr13	98904094	98905673	chr13	98974901	98977774	ID_3432	3
chr13	110131095	110133781	chr13	110227441	110230356	ID_3462	5
chr13	110228643	110230376	chr13	110237563	110240639	ID_3463	3
chr13	111159335	111161190	chr13	111176755	111178465	ID_3466	3
chr13	111170401	111172898	chr13	111177176	111178734	ID_3467	2
chr13	113708596	113710289	chr13	113840222	113842569	ID_3475	2
chr13	114746921	114749782	chr13	114829573	114832094	ID_3480	3
chr14	22755780	22759004	chr14	22763166	22765317	ID_3485	4
chr14	32602805	32605508	chr14	32977886	32980123	ID_3497	2
chr14	32941575	32944299	chr14	32978895	32980597	ID_3498	2
chr14	34400788	34403726	chr14	34581319	34583992	ID_3500	2
chr14	34930014	34931798	chr14	34965616	34967639	ID_3502	2
chr14	35804634	35806192	chr14	35810918	35812469	ID_3504	2
chr14	38018472	38020332	chr14	38035917	38037770	ID_3511	2
chr14	55879362	55881069	chr14	55893016	55895188	ID_3529	2
chr14	56065696	56067661	chr14	56072086	56074254	ID_3530	4
chr14	56219663	56221534	chr14	56272615	56275428	ID_3531	2
chr14	59263930	59265446	chr14	59275627	59277225	ID_3535	2
chr14	63947909	63950335	chr14	64143449	64145146	ID_3541	2
chr14	65112106	65113720	chr14	65229633	65231762	ID_3545	2
chr14	68429800	68432387	chr14	68437907	68439935	ID_3552	3
chr14	68605717	68607685	chr14	68643153	68645973	ID_3553	2
chr14	68924481	68926015	chr14	68932162	68935028	ID_3554	2
chr14	69008443	69011213	chr14	69147387	69149970	ID_3556	2
chr14	70005515	70007026	chr14	70035233	70038187	ID_3559	3
chr14	70393633	70396487	chr14	70464490	70467564	ID_3560	3
chr14	70463311	70466191	chr14	70498327	70500733	ID_3561	2
chr14	71853870	71856599	chr14	71937480	71939411	ID_3564	2
chr14	73693962	73696713	chr14	73702834	73705574	ID_3569	2
chr14	75648371	75649933	chr14	75724529	75727063	ID_3571	2
chr14	75743293	75745193	chr14	75761581	75763404	ID_3572	2
chr14	75919135	75922104	chr14	75924848	75929727	ID_3573	4
chr14	77421695	77424118	chr14	77499770	77501482	ID_3577	2
chr14	77493426	77495304	chr14	77498326	77500688	ID_3579	2
chr14	77498142	77500354	chr14	77510600	77512222	ID_3580	2
chr14	79666817	79669436	chr14	79790250	79792774	ID_3584	2
chr14	80017026	80020667	chr14	80061820	80064739	ID_3586	4
chr14	80019139	80020710	chr14	80049127	80051495	ID_3587	2
chr14	80680875	80683439	chr14	80854179	80856518	ID_3592	3
chr14	81439365	81442283	chr14	81446057	81448992	ID_3593	5
chr14	84022372	84024921	chr14	84281868	84284533	ID_3596	4
chr14	84281664	84284274	chr14	84292192	84294967	ID_3597	3
chr14	86053407	86055085	chr14	86095313	86097798	ID_3600	2
chr14	91110606	91112930	chr14	91120472	91122766	ID_3608	2
chr14	93482464	93485335	chr14	93509885	93511514	ID_3610	3
chr14	96569744	96572728	chr14	96660132	96663021	ID_3618	4
chr14	96571049	96572599	chr14	96669972	96672502	ID_3620	2
chr14	96632410	96635700	chr14	96660141	96662910	ID_3621	4
chr14	100850620	100853420	chr14	100874523	100876039	ID_3631	2
chr14	100873527	100876325	chr14	100887928	100891513	ID_3632	3
chr14	100873543	100876534	chr14	100882840	100884915	ID_3633	3
chr14	100873922	100876565	chr14	101013015	101015539	ID_3634	3
chr14	100874782	100876362	chr14	100900240	100903026	ID_3635	2
chr14	100882029	100883890	chr14	100905187	100907139	ID_3636	2
chr14	100887996	100890746	chr14	100904451	100907131	ID_3637	4
chr14	105147199	105149677	chr14	105152727	105154667	ID_3645	3
chr14	105197403	105200238	chr14	105218573	105221181	ID_3647	2
chr15	31506806	31509010	chr15	31593002	31595719	ID_3666	2
chr15	31507574	31509404	chr15	31527569	31530399	ID_3668	2
chr15	39159241	39162273	chr15	39179387	39181154	ID_3681	4
chr15	39171272	39173602	chr15	39177530	39179185	ID_3682	2
chr15	39179544	39182310	chr15	39185226	39188229	ID_3685	5
chr15	39179775	39182332	chr15	39482807	39484358	ID_3686	2
chr15	39418365	39421141	chr15	39479952	39481883	ID_3688	2
chr15	39479849	39481673	chr15	39653769	39656829	ID_3689	3
chr15	39479910	39482775	chr15	39487861	39489809	ID_3690	2
chr15	39654884	39656956	chr15	39682269	39685060	ID_3691	4
chr15	41149172	41150973	chr15	41167230	41169697	ID_3696	2
chr15	41157141	41159697	chr15	41168147	41169753	ID_3699	2
chr15	45736118	45739026	chr15	45747280	45750535	ID_3709	4
chr15	48064013	48066937	chr15	48111563	48114522	ID_3712	3
chr15	48065141	48066844	chr15	48103516	48106225	ID_3714	3
chr15	48104622	48106336	chr15	48297075	48299811	ID_3715	2
chr15	49546823	49549494	chr15	49577428	49579606	ID_3717	2
chr15	49561870	49564162	chr15	49578053	49580685	ID_3718	3
chr15	59536488	59539462	chr15	59547075	59549952	ID_3737	13
chr15	59547018	59549790	chr15	59574878	59577898	ID_3738	7
chr15	63252095	63254250	chr15	63342899	63345764	ID_3756	2
chr15	67039644	67042391	chr15	67057543	67060013	ID_3764	2
chr15	67357416	67358932	chr15	67430275	67431830	ID_3766	2
chr15	67412502	67414215	chr15	67467529	67470323	ID_3769	2
chr15	67416622	67419389	chr15	67430254	67431886	ID_3770	2
chr15	68175619	68177369	chr15	68289947	68291742	ID_3775	3
chr15	68206857	68209082	chr15	68291008	68292560	ID_3776	2
chr15	68289167	68292435	chr15	68308441	68311190	ID_3777	3
chr15	69371325	69374740	chr15	69379379	69381451	ID_3782	3
chr15	69372755	69374552	chr15	69383303	69385100	ID_3783	2
chr15	69849736	69851267	chr15	69860261	69862420	ID_3786	2
chr15	69871140	69873568	chr15	69885530	69888354	ID_3788	3
chr15	70487815	70490657	chr15	70615267	70618128	ID_3792	4
chr15	70487879	70491868	chr15	70580771	70584175	ID_3793	6
chr15	70487944	70490768	chr15	70766226	70769012	ID_3794	7
chr15	70562502	70564014	chr15	70615991	70617660	ID_3796	2
chr15	70581903	70584479	chr15	70615447	70617973	ID_3798	2
chr15	70766073	70768366	chr15	70785930	70787591	ID_3799	2
chr15	71420836	71423470	chr15	71543378	71545809	ID_3806	2
chr15	71542990	71545753	chr15	71586108	71588651	ID_3807	3
chr15	71543370	71545695	chr15	71570325	71572864	ID_3808	3
chr15	71565941	71567803	chr15	71586661	71588819	ID_3809	2
chr15	71570286	71573273	chr15	71585650	71589633	ID_3810	13
chr15	71984172	71986450	chr15	71998387	72001623	ID_3814	4
chr15	73925823	73928130	chr15	73938468	73941579	ID_3822	3
chr15	80872713	80874833	chr15	80880889	80882894	ID_3855	2
chr15	88161285	88164034	chr15	88169825	88172671	ID_3872	2
chr15	88161341	88163440	chr15	88191450	88193127	ID_3873	2
chr15	88190968	88192990	chr15	88199661	88201204	ID_3874	2
chr15	88198418	88201078	chr15	88294616	88296888	ID_3875	3
chr15	90943806	90947120	chr15	90954617	90957206	ID_3887	3
chr15	91102243	91105217	chr15	91133950	91139743	ID_3888	12
chr15	91820632	91824437	chr15	92246601	92249133	ID_3890	3
chr15	93351288	93352889	chr15	93425857	93427609	ID_3896	2
chr15	93447401	93448963	chr15	93459812	93461438	ID_3897	2
chr15	99414608	99421609	chr15	99438616	99443053	ID_3920	9
chr15	101252153	101254874	chr15	101260074	101261631	ID_3929	2
chr15	101252188	101255203	chr15	101262195	101265160	ID_3930	5
chr15	101252193	101254440	chr15	101358034	101360714	ID_3931	2
chr15	101253548	101255107	chr15	101273563	101275103	ID_3932	2
chr15	101262420	101265177	chr15	101300088	101301689	ID_3933	2
chr16	791033	794010	chr16	809493	811500	ID_3943	2
chr16	809502	812199	chr16	818261	820001	ID_3944	2
chr16	4343500	4345600	chr16	4348602	4350637	ID_3960	2
chr16	4356210	4358069	chr16	4366982	4368519	ID_3962	2
chr16	4973443	4975101	chr16	4993519	4996146	ID_3965	2
chr16	10695002	10697245	chr16	10701856	10704097	ID_3974	2
chr16	11626987	11629660	chr16	11732759	11736843	ID_3976	4
chr16	24353955	24356609	chr16	24371747	24374600	ID_3994	2
chr16	24362192	24363918	chr16	24371676	24373692	ID_3995	2
chr16	24372204	24375034	chr16	24504149	24506874	ID_3996	2
chr16	24372214	24373848	chr16	24382406	24384698	ID_3997	2
chr16	30816423	30818407	chr16	30885295	30888233	ID_4010	2
chr16	46781034	46783733	chr16	46790028	46791578	ID_4034	2
chr16	53763917	53766822	chr16	53777851	53780635	ID_4047	2
chr16	57220329	57222000	chr16	57333036	57335488	ID_4055	2
chr16	59243903	59246322	chr16	59420052	59421633	ID_4062	2
chr16	61824907	61827092	chr16	61972732	61974876	ID_4069	4
chr16	65425463	65428726	chr16	65447107	65449766	ID_4079	5
chr16	66542100	66543713	chr16	66550304	66552292	ID_4081	2
chr16	67992064	67993737	chr16	68001037	68003425	ID_4089	2
chr16	69428697	69431887	chr16	69444025	69447397	ID_4098	6
chr16	69429055	69431663	chr16	69509770	69512585	ID_4099	3
chr16	69437174	69439941	chr16	69444195	69447578	ID_4100	5
chr16	73082847	73084489	chr16	73127900	73130837	ID_4115	2
chr16	73087226	73088873	chr16	73128162	73131013	ID_4116	2
chr16	73101195	73103456	chr16	73127959	73130916	ID_4117	4
chr16	73102671	73104875	chr16	73174821	73176618	ID_4118	2
chr16	73104133	73105647	chr16	73127862	73129997	ID_4119	2
chr16	73127366	73131317	chr16	73174680	73178186	ID_4120	15
chr16	77798466	77799986	chr16	77813057	77815531	ID_4133	2
chr16	80774430	80777017	chr16	80870665	80872679	ID_4144	2
chr16	80870075	80871967	chr16	80879394	80882126	ID_4145	3
chr16	80870197	80872654	chr16	80964259	80966522	ID_4146	2
chr16	80870202	80874110	chr16	80971118	80974175	ID_4147	11
chr16	80870416	80872506	chr16	80956940	80958619	ID_4148	3
chr16	80870466	80873092	chr16	80932878	80936752	ID_4149	4
chr16	80933108	80935762	chr16	80971360	80973623	ID_4151	2
chr16	80956620	80959846	chr16	80971401	80973884	ID_4152	6
chr16	80965660	80968371	chr16	80971076	80974092	ID_4153	3
chr16	83340853	83343572	chr16	83376470	83379148	ID_4163	4
chr16	84335261	84338106	chr16	84429004	84431842	ID_4168	2
chr16	84565901	84567468	chr16	84575821	84578177	ID_4170	2
chr16	84819518	84821505	chr16	84868531	84870852	ID_4175	2
chr16	84868396	84870326	chr16	84883563	84887428	ID_4176	5
chr16	86339503	86342808	chr16	86375712	86378626	ID_4184	5
chr16	86375795	86377725	chr16	86387441	86390327	ID_4186	3
chr16	86856283	86859490	chr16	86934223	86936734	ID_4189	4
chr16	86857277	86860066	chr16	86898767	86901008	ID_4190	3
chr16	86898158	86900808	chr16	86935394	86937214	ID_4191	2
chr16	87582897	87585275	chr16	87667806	87670547	ID_4197	3
chr16	87811340	87814420	chr16	87878893	87881442	ID_4200	4
chr16	87811492	87814488	chr16	87886290	87889333	ID_4201	14
chr16	87878711	87881417	chr16	87888087	87889973	ID_4218	2
chr16	87943592	87946452	chr16	87978499	87980319	ID_4221	2
chr16	88610121	88612544	chr16	88621272	88623849	ID_4226	2
chr16	88824581	88831970	chr16	88835132	88838958	ID_4228	9
chr16	89893055	89895907	chr16	89907905	89910062	ID_4235	3
chr16	89898913	89900458	chr16	89909071	89910854	ID_4236	2
chr17	498209	501179	chr17	596316	599244	ID_4239	2
chr17	499962	501726	chr17	504572	507510	ID_4240	5
chr17	504677	507526	chr17	601469	603350	ID_4241	2
chr17	504881	507442	chr17	596337	599040	ID_4242	2
chr17	586803	588404	chr17	596338	599196	ID_4245	3
chr17	2294600	2299018	chr17	2303040	2305080	ID_4255	4
chr17	2900659	2902389	chr17	2906505	2908888	ID_4257	2
chr17	6378428	6380675	chr17	6409001	6411711	ID_4267	2
chr17	7740369	7741920	chr17	7745992	7748114	ID_4275	2
chr17	9531902	9533467	chr17	9573691	9576273	ID_4280	2
chr17	9547583	9552463	chr17	9571905	9576245	ID_4281	9
chr17	9575640	9577353	chr17	9667008	9668577	ID_4283	2
chr17	9730774	9733471	chr17	9737555	9739663	ID_4284	2
chr17	9872124	9874301	chr17	9879457	9882282	ID_4286	2
chr17	12395748	12397353	chr17	12424937	12426655	ID_4292	3
chr17	12424795	12426572	chr17	12451547	12454300	ID_4293	2
chr17	12452562	12454314	chr17	12494715	12496357	ID_4294	2
chr17	13097312	13099710	chr17	13106954	13109467	ID_4297	5
chr17	13106705	13109577	chr17	13168818	13171444	ID_4298	4
chr17	19631787	19634398	chr17	19654267	19657191	ID_4315	2
chr17	25858727	25861135	chr17	25866168	25869076	ID_4322	2
chr17	27055084	27057668	chr17	27070512	27072430	ID_4327	3
chr17	27060823	27063385	chr17	27069040	27071830	ID_4328	3
chr17	33641405	33644082	chr17	33760591	33762098	ID_4353	2
chr17	37843428	37845493	chr17	37885519	37887742	ID_4363	2
chr17	38606647	38608993	chr17	38613670	38616168	ID_4367	2
chr17	38984462	38986197	chr17	39005299	39007990	ID_4369	4
chr17	39933460	39935800	chr17	39940483	39943193	ID_4372	5
chr17	39933875	39935494	chr17	39948552	39951323	ID_4373	2
chr17	39941520	39944160	chr17	39950457	39952185	ID_4374	2
chr17	39948300	39950613	chr17	39957004	39959027	ID_4375	2
chr17	41512016	41513763	chr17	41533021	41535648	ID_4383	2
chr17	41654546	41656265	chr17	41747015	41749980	ID_4384	2
chr17	41655705	41659104	chr17	41661374	41664326	ID_4385	4
chr17	43306405	43309246	chr17	43323715	43325478	ID_4391	2
chr17	48253380	48255617	chr17	48275789	48278847	ID_4415	3
chr17	48520972	48522750	chr17	48529698	48531741	ID_4416	2
chr17	48715385	48717955	chr17	48736416	48738233	ID_4419	3
chr17	48943848	48945430	chr17	48987937	48989468	ID_4421	2
chr17	48944996	48946499	chr17	48985419	48986964	ID_4422	2
chr17	48980146	48982838	chr17	49026006	49028374	ID_4423	2
chr17	49011439	49014362	chr17	49021817	49023568	ID_4424	3
chr17	49011463	49014293	chr17	49025862	49029342	ID_4425	5
chr17	54236667	54239371	chr17	54483499	54485894	ID_4436	3
chr17	54236841	54238847	chr17	54263262	54265241	ID_4437	2
chr17	54239338	54240995	chr17	54263005	54264966	ID_4438	2
chr17	54252243	54253878	chr17	54484666	54486175	ID_4439	2
chr17	54252343	54255101	chr17	54262338	54265346	ID_4440	4
chr17	54468256	54470234	chr17	54517459	54520402	ID_4441	2
chr17	54468529	54471401	chr17	54483282	54485834	ID_4442	2
chr17	54482978	54486138	chr17	54516435	54520363	ID_4443	10
chr17	55448222	55451130	chr17	55496244	55499006	ID_4449	2
chr17	55448319	55451268	chr17	55500059	55502810	ID_4450	3
chr17	55452018	55454836	chr17	55498675	55501506	ID_4451	4
chr17	55952645	55954211	chr17	55967399	55969129	ID_4455	2
chr17	57832258	57835235	chr17	57922465	57925456	ID_4459	2
chr17	60217098	60219688	chr17	60241071	60243665	ID_4464	2
chr17	60726819	60729536	chr17	60868151	60870873	ID_4465	2
chr17	60803279	60806521	chr17	60865502	60869660	ID_4467	4
chr17	60855087	60857025	chr17	60869450	60871077	ID_4468	2
chr17	70122281	70123864	chr17	70129348	70132160	ID_4491	2
chr17	71283536	71286361	chr17	71298600	71301458	ID_4492	2
chr17	71283700	71286368	chr17	71303351	71305907	ID_4493	3
chr17	73688298	73690013	chr17	73695652	73698289	ID_4503	2
chr17	73839439	73841358	chr17	73849742	73852315	ID_4506	2
chr17	75281705	75285827	chr17	75318946	75321444	ID_4513	3
chr17	77023970	77025774	chr17	77029084	77030663	ID_4521	2
chr17	78474551	78476249	chr17	78799345	78800883	ID_4532	2
chr17	78790634	78793293	chr17	78795545	78798462	ID_4536	2
chr17	78799456	78801069	chr17	78829235	78831730	ID_4538	2
chr17	79360945	79363075	chr17	79365849	79368176	ID_4542	4
chr17	79365535	79368049	chr17	79395668	79397215	ID_4543	2
chr17	79533702	79535602	chr17	79540190	79541705	ID_4545	2
chr17	79937184	79938904	chr17	79962744	79964602	ID_4547	2
chr17	79949476	79951431	chr17	79969916	79972755	ID_4548	3
chr18	2527926	2530892	chr18	2535174	2537242	ID_4564	2
chr18	3383445	3385362	chr18	3408248	3410101	ID_4567	2
chr18	3383447	3386216	chr18	3448057	3450932	ID_4568	3
chr18	3444300	3447282	chr18	3591192	3593631	ID_4569	2
chr18	3592464	3595173	chr18	3618334	3619982	ID_4571	2
chr18	3593741	3596132	chr18	3622469	3625124	ID_4572	4
chr18	3602132	3605680	chr18	3622796	3625613	ID_4573	4
chr18	3621753	3625923	chr18	3648839	3654348	ID_4574	8
chr18	3709204	3711539	chr18	3965419	3966926	ID_4577	2
chr18	3793451	3796376	chr18	3965370	3968219	ID_4579	4
chr18	6730079	6732731	chr18	6780738	6783352	ID_4589	4
chr18	6774845	6777314	chr18	6780655	6783459	ID_4590	2
chr18	7037024	7039304	chr18	7172999	7175583	ID_4593	2
chr18	7037259	7040211	chr18	7131592	7134442	ID_4594	10
chr18	7045901	7048260	chr18	7131624	7133364	ID_4595	2
chr18	7048326	7049927	chr18	7131335	7133041	ID_4596	2
chr18	8793793	8795971	chr18	8799284	8800811	ID_4602	2
chr18	9752521	9755147	chr18	9825356	9827081	ID_4603	2
chr18	11849182	11851676	chr18	11855867	11857687	ID_4608	3
chr18	11855880	11857580	chr18	11886369	11889037	ID_4609	2
chr18	12741424	12743174	chr18	12749106	12751117	ID_4611	2
chr18	20188890	20190477	chr18	20217769	20219296	ID_4622	2
chr18	21552488	21554222	chr18	21572515	21574015	ID_4623	2
chr18	22333673	22337914	chr18	22340836	22344046	ID_4626	7
chr18	22340754	22344248	chr18	22410778	22413833	ID_4627	4
chr18	28804416	28806020	chr18	28848805	28851717	ID_4632	2
chr18	28804422	28807135	chr18	28854187	28855862	ID_4633	2
chr18	32174650	32177403	chr18	32227838	32230654	ID_4638	4
chr18	42117572	42119197	chr18	42148368	42150048	ID_4648	2
chr18	42147135	42149883	chr18	42231454	42233128	ID_4649	2
chr18	47833348	47834897	chr18	48136484	48139330	ID_4657	2
chr18	48136451	48138333	chr18	48145232	48146971	ID_4659	2
chr18	48136880	48138551	chr18	48174888	48176540	ID_4660	3
chr18	55365484	55367655	chr18	55373027	55375062	ID_4671	2
chr18	55890722	55892992	chr18	55934915	55936493	ID_4673	2
chr18	56243030	56245414	chr18	56252054	56253779	ID_4674	2
chr18	56245824	56248367	chr18	56256117	56257806	ID_4675	2
chr18	57151177	57153792	chr18	57181454	57185173	ID_4676	4
chr18	63428738	63430825	chr18	63433930	63435699	ID_4684	2
chr18	65188279	65190191	chr18	65294691	65296218	ID_4687	2
chr18	68039001	68041683	chr18	68089398	68091081	ID_4693	4
chr18	68088538	68091623	chr18	68098089	68100824	ID_4694	4
chr18	74773490	74776132	chr18	74782660	74785311	ID_4699	3
chr19	667947	670919	chr19	677361	679059	ID_4708	2
chr19	1251417	1254451	chr19	1262099	1263921	ID_4712	3
chr19	1251591	1253112	chr19	1264256	1266978	ID_4713	2
chr19	2578134	2581072	chr19	2586990	2589470	ID_4718	2
chr19	2968813	2970699	chr19	3034465	3036601	ID_4720	2
chr19	4910461	4912213	chr19	4929516	4932213	ID_4727	2
chr19	9120493	9122640	chr19	9164341	9166948	ID_4737	2
chr19	9164816	9166465	chr19	9185115	9187509	ID_4738	2
chr19	12892081	12894918	chr19	12904773	12906286	ID_4751	2
chr19	12892670	12895223	chr19	12902705	12904268	ID_4752	2
chr19	13907803	13910349	chr19	13961792	13963475	ID_4760	2
chr19	13942964	13946129	chr19	13971254	13974366	ID_4761	3
chr19	13951730	13953374	chr19	13958165	13960810	ID_4762	2
chr19	17419597	17422086	chr19	17446904	17449011	ID_4774	2
chr19	18391166	18393612	chr19	18414428	18416960	ID_4777	2
chr19	18391189	18394732	chr19	18400923	18403952	ID_4778	4
chr19	18474490	18476019	chr19	18489752	18491313	ID_4779	2
chr19	18759132	18761598	chr19	18786940	18788997	ID_4780	2
chr19	41425555	41428491	chr19	41467146	41469540	ID_4833	7
chr19	43623445	43626118	chr19	43685138	43687585	ID_4841	2
chr19	45226775	45228636	chr19	45242440	45245317	ID_4847	2
chr19	45244655	45246181	chr19	45255186	45258051	ID_4848	2
chr19	45250744	45253239	chr19	45256404	45257978	ID_4849	3
chr19	45348811	45351068	chr19	45358398	45361383	ID_4850	3
chr19	45704558	45706352	chr19	45713791	45715437	ID_4852	2
chr19	45878270	45881200	chr19	45905216	45907165	ID_4853	2
chr19	46713204	46717341	chr19	46723851	46727281	ID_4858	5
chr19	47365799	47367773	chr19	47376082	47378997	ID_4860	2
chr19	47760488	47762083	chr19	47775422	47777704	ID_4862	2
chr19	48103442	48105352	chr19	48111191	48113611	ID_4863	2
chr19	50669657	50672325	chr19	50675247	50677038	ID_4870	3
chr19	56027286	56029830	chr19	56056595	56058667	ID_4879	2
chr19	56036291	56039191	chr19	56059474	56061171	ID_4880	3
chr2	423616	426415	chr2	436514	439363	ID_4886	2
chr2	424830	426469	chr2	567158	569452	ID_4887	2
chr2	554302	557042	chr2	566702	569441	ID_4889	5
chr2	11528495	11531451	chr2	11538182	11540447	ID_4916	2
chr2	20777669	20780682	chr2	20783206	20786363	ID_4933	3
chr2	21671723	21673279	chr2	21688266	21690547	ID_4935	2
chr2	21672022	21674497	chr2	21872085	21874969	ID_4936	3
chr2	23367807	23369399	chr2	23434618	23436442	ID_4938	2
chr2	23421847	23423795	chr2	23435841	23437677	ID_4940	2
chr2	26224887	26226531	chr2	26234167	26236393	ID_4944	2
chr2	28020819	28023497	chr2	28142021	28144865	ID_4954	2
chr2	28490209	28492364	chr2	28614116	28616405	ID_4957	2
chr2	29244285	29247345	chr2	29254246	29257547	ID_4961	7
chr2	33515045	33518091	chr2	33636801	33638591	ID_4971	3
chr2	33521738	33524909	chr2	33596707	33599636	ID_4972	3
chr2	36598948	36600865	chr2	36629693	36631310	ID_4978	2
chr2	36712301	36714752	chr2	36841020	36842755	ID_4982	3
chr2	36840838	36843870	chr2	36875994	36878825	ID_4983	3
chr2	36923577	36925973	chr2	36957754	36960815	ID_4986	3
chr2	39944369	39947240	chr2	39949960	39952523	ID_5000	2
chr2	40525913	40528624	chr2	40588674	40591090	ID_5004	2
chr2	40558197	40561185	chr2	40590740	40592385	ID_5005	2
chr2	42153819	42156341	chr2	42189470	42191170	ID_5008	3
chr2	42156621	42159785	chr2	42189366	42195000	ID_5009	19
chr2	42358845	42360627	chr2	42367665	42370238	ID_5012	3
chr2	43258088	43260403	chr2	43264491	43267110	ID_5013	2
chr2	43258904	43261082	chr2	43267765	43270830	ID_5014	3
chr2	43384708	43386992	chr2	43447452	43450122	ID_5016	2
chr2	43531974	43533662	chr2	43705463	43707080	ID_5017	2
chr2	43695035	43697828	chr2	43704297	43707103	ID_5018	2
chr2	46163470	46167551	chr2	46218189	46221249	ID_5022	8
chr2	46293549	46296429	chr2	46323306	46326411	ID_5023	4
chr2	46361047	46362801	chr2	46390996	46392866	ID_5025	2
chr2	48336635	48338866	chr2	48540242	48543188	ID_5033	2
chr2	50170348	50173162	chr2	50345117	50347880	ID_5038	4
chr2	50243463	50245131	chr2	50345046	50347954	ID_5039	2
chr2	53724319	53726035	chr2	53731865	53733462	ID_5046	2
chr2	54587524	54589135	chr2	54596431	54598566	ID_5048	2
chr2	56006710	56008467	chr2	56218373	56221158	ID_5051	3
chr2	56006968	56008572	chr2	56028316	56029876	ID_5052	2
chr2	56027081	56028917	chr2	56088302	56089999	ID_5053	2
chr2	56088701	56091525	chr2	56218037	56219973	ID_5054	3
chr2	56185299	56187227	chr2	56218946	56220452	ID_5057	2
chr2	56218258	56221005	chr2	56225175	56228676	ID_5058	3
chr2	63445374	63447829	chr2	63451993	63454743	ID_5072	3
chr2	65662992	65664891	chr2	65678665	65681494	ID_5080	2
chr2	65838651	65841431	chr2	65856613	65859432	ID_5081	2
chr2	67664406	67666413	chr2	67671798	67673511	ID_5087	2
chr2	67689780	67691701	chr2	67775922	67777682	ID_5088	3
chr2	67753286	67755112	chr2	67787340	67788986	ID_5089	2
chr2	67774684	67777237	chr2	67799054	67801734	ID_5090	2
chr2	67774710	67777511	chr2	67788837	67790468	ID_5091	2
chr2	67787263	67790117	chr2	67875441	67877458	ID_5092	2
chr2	68121176	68123763	chr2	68143431	68145265	ID_5096	3
chr2	69197603	69200399	chr2	69236672	69238187	ID_5101	2
chr2	69364556	69366356	chr2	69375516	69378307	ID_5104	2
chr2	69370886	69372680	chr2	69376896	69378641	ID_5105	3
chr2	69397462	69399963	chr2	69404175	69405734	ID_5106	2
chr2	72789072	72790641	chr2	72799122	72801473	ID_5117	2
chr2	85033548	85035952	chr2	85106772	85109495	ID_5138	2
chr2	85658491	85661311	chr2	85684082	85686673	ID_5141	2
chr2	85658626	85660246	chr2	85726016	85727992	ID_5142	2
chr2	85956637	85959550	chr2	85998204	86000702	ID_5144	3
chr2	85956677	85958306	chr2	85968349	85971179	ID_5145	3
chr2	95970567	95972828	chr2	95999566	96001233	ID_5168	2
chr2	101509001	101511603	chr2	101518080	101519672	ID_5177	2
chr2	101729656	101731831	chr2	101741081	101743154	ID_5179	2
chr2	101730254	101731762	chr2	101735794	101738781	ID_5180	2
chr2	101970240	101973993	chr2	101976836	101980272	ID_5182	4
chr2	105990371	105993728	chr2	106005320	106008329	ID_5197	4
chr2	105991330	105992873	chr2	106011816	106013510	ID_5198	2
chr2	105991857	105993671	chr2	106133034	106134560	ID_5199	2
chr2	105994584	105996734	chr2	106070825	106072432	ID_5200	2
chr2	106003723	106005638	chr2	106070963	106073193	ID_5201	2
chr2	106005351	106006960	chr2	106126582	106129475	ID_5203	2
chr2	106019342	106020915	chr2	106070773	106072492	ID_5204	2
chr2	106070784	106072399	chr2	106126343	106129025	ID_5205	3
chr2	106126366	106131222	chr2	106132328	106135907	ID_5206	5
chr2	121671815	121674330	chr2	121691092	121693030	ID_5241	2
chr2	126438401	126441202	chr2	126454323	126455918	ID_5253	2
chr2	126452975	126455789	chr2	126467331	126470241	ID_5254	3
chr2	131576848	131578371	chr2	131585052	131586825	ID_5264	2
chr2	134022985	134024828	chr2	134191660	134194072	ID_5275	2
chr2	134043995	134045636	chr2	134191749	134194338	ID_5276	2
chr2	134082894	134085983	chr2	134191436	134195099	ID_5277	14
chr2	134191886	134194099	chr2	134289124	134292088	ID_5280	3
chr2	136993936	136996630	chr2	137002277	137004796	ID_5283	3
chr2	137761647	137767155	chr2	138044182	138047245	ID_5287	5
chr2	138828520	138831259	chr2	138846898	138848526	ID_5289	2
chr2	138828678	138831631	chr2	138844149	138846865	ID_5290	3
chr2	143615320	143616906	chr2	143630995	143633498	ID_5298	2
chr2	143618587	143621405	chr2	143629634	143633461	ID_5299	4
chr2	146508406	146510758	chr2	146517513	146519904	ID_5308	2
chr2	150585380	150587712	chr2	150598622	150601054	ID_5315	2
chr2	150600224	150601799	chr2	150844743	150847740	ID_5317	2
chr2	151033889	151036643	chr2	151044661	151046357	ID_5319	2
chr2	154209789	154211366	chr2	154331921	154333653	ID_5324	2
chr2	159931691	159934145	chr2	159954867	159957020	ID_5332	2
chr2	161348658	161350495	chr2	161438443	161441009	ID_5335	2
chr2	161438616	161440979	chr2	161585752	161587459	ID_5336	2
chr2	166928513	166930438	chr2	167022767	167025558	ID_5342	2
chr2	166930896	166932520	chr2	167022919	167024988	ID_5343	2
chr2	172902277	172905064	chr2	172958250	172962344	ID_5352	3
chr2	172960100	172962669	chr2	172967391	172969966	ID_5353	2
chr2	175449978	175452353	chr2	175477749	175480521	ID_5359	3
chr2	175470237	175472476	chr2	175478963	175480686	ID_5360	2
chr2	178127161	178132846	chr2	178139861	178141901	ID_5362	4
chr2	183188092	183191074	chr2	183223220	183225680	ID_5374	4
chr2	183223986	183225677	chr2	183230082	183232111	ID_5375	2
chr2	188364490	188367372	chr2	188406401	188408038	ID_5379	2
chr2	188393775	188396125	chr2	188406352	188407945	ID_5380	2
chr2	191878294	191880453	chr2	191883758	191886551	ID_5383	6
chr2	192110250	192112986	chr2	192222950	192225113	ID_5385	2
chr2	196424412	196426126	chr2	196439537	196441239	ID_5392	2
chr2	196425979	196427511	chr2	196521569	196523431	ID_5394	2
chr2	197940896	197942418	chr2	197971920	197973819	ID_5397	2
chr2	201628928	201630779	chr2	201651083	201652677	ID_5405	2
chr2	210340556	210343067	chr2	210359504	210362182	ID_5413	3
chr2	211411466	211415367	chr2	211422665	211426342	ID_5417	8
chr2	214997567	215000261	chr2	215004608	215006179	ID_5423	2
chr2	223005356	223008354	chr2	223032673	223035566	ID_5439	2
chr2	223032790	223035509	chr2	223070161	223072157	ID_5440	2
chr2	224476510	224479265	chr2	224504834	224507529	ID_5443	2
chr2	224504342	224507005	chr2	224590272	224592449	ID_5444	2
chr2	224589982	224591763	chr2	224665362	224668070	ID_5445	2
chr2	224660376	224662166	chr2	224665473	224668083	ID_5446	2
chr2	225005932	225009029	chr2	225108472	225111359	ID_5449	4
chr2	225085224	225087700	chr2	225108514	225110205	ID_5450	2
chr2	225224376	225227199	chr2	225229954	225232771	ID_5451	4
chr2	225224436	225225983	chr2	225774919	225776572	ID_5452	2
chr2	225734338	225735887	chr2	225774057	225776377	ID_5456	2
chr2	226199285	226201446	chr2	226377748	226379301	ID_5457	2
chr2	226335644	226337778	chr2	226342764	226345707	ID_5458	3
chr2	228252187	228254988	chr2	228270008	228272665	ID_5465	2
chr2	233366710	233369426	chr2	233383673	233386701	ID_5475	4
chr2	234296082	234297916	chr2	234330847	234333528	ID_5478	2
chr2	235788868	235790634	chr2	235878036	235880707	ID_5479	2
chr2	235878849	235880750	chr2	236006356	236008898	ID_5480	3
chr2	235958453	235961184	chr2	236006338	236009235	ID_5481	3
chr2	236239859	236242264	chr2	236367158	236369078	ID_5482	2
chr2	236241418	236243209	chr2	236461251	236463807	ID_5483	2
chr2	240543639	240546516	chr2	240678973	240681500	ID_5493	3
chr2	240550965	240554163	chr2	240679079	240681583	ID_5494	3
chr2	242702220	242703799	chr2	242774130	242775925	ID_5498	2
chr20	4021064	4023958	chr20	4062134	4063724	ID_5509	3
chr20	5591847	5594259	chr20	5628561	5630203	ID_5511	2
chr20	6141560	6143163	chr20	6244895	6247589	ID_5514	2
chr20	6143048	6146975	chr20	6691701	6695350	ID_5515	4
chr20	6145035	6146760	chr20	6211292	6213396	ID_5516	2
chr20	6213149	6214666	chr20	6246004	6247545	ID_5518	2
chr20	6630861	6633503	chr20	6642373	6645331	ID_5519	2
chr20	9012430	9014159	chr20	9354773	9357350	ID_5523	2
chr20	11770844	11774055	chr20	11872815	11877211	ID_5525	13
chr20	11771098	11773831	chr20	11786824	11789653	ID_5526	4
chr20	11778180	11779713	chr20	11874356	11876317	ID_5527	2
chr20	30154686	30156486	chr20	30159589	30162353	ID_5554	2
chr20	30154918	30157939	chr20	30181576	30184240	ID_5555	3
chr20	30159612	30162360	chr20	30179853	30183100	ID_5556	4
chr20	30292514	30294119	chr20	30306734	30308874	ID_5557	2
chr20	31686918	31688719	chr20	31719195	31721115	ID_5564	2
chr20	32273010	32274685	chr20	32318515	32320125	ID_5567	2
chr20	34462230	34464079	chr20	34470760	34473248	ID_5572	2
chr20	36737933	36739898	chr20	36796463	36798000	ID_5579	2
chr20	40104672	40106244	chr20	40110135	40112947	ID_5585	3
chr20	43320286	43323354	chr20	43355377	43359060	ID_5591	5
chr20	43348646	43350859	chr20	43356233	43360539	ID_5592	6
chr20	43362285	43363850	chr20	43374457	43376380	ID_5593	2
chr20	43964067	43966158	chr20	43975895	43978460	ID_5597	2
chr20	46122257	46124054	chr20	46129105	46130614	ID_5603	2
chr20	48804247	48808899	chr20	48947103	48949810	ID_5610	4
chr20	48899089	48900614	chr20	48928013	48929545	ID_5612	2
chr20	48907997	48910814	chr20	48925226	48926961	ID_5613	2
chr20	48928000	48931041	chr20	48947907	48949990	ID_5615	4
chr20	48929195	48930776	chr20	49050111	49052815	ID_5616	2
chr20	49962119	49963652	chr20	50004145	50005820	ID_5624	2
chr20	50002846	50004374	chr20	50071974	50074822	ID_5625	2
chr20	50003993	50005556	chr20	50037123	50039376	ID_5626	2
chr20	50126423	50128531	chr20	50177871	50180298	ID_5627	2
chr20	50418559	50421138	chr20	50555174	50557079	ID_5628	2
chr20	50482346	50485430	chr20	50554223	50556944	ID_5631	3
chr20	50526950	50529317	chr20	50554183	50556671	ID_5632	2
chr20	50560369	50561905	chr20	50600449	50603196	ID_5633	2
chr20	51589534	51592153	chr20	51690287	51693016	ID_5634	3
chr20	51690320	51693062	chr20	51696798	51699618	ID_5635	3
chr20	52422387	52423912	chr20	52444162	52446099	ID_5637	2
chr20	55580572	55583459	chr20	55605067	55607929	ID_5649	2
chr20	57122559	57125775	chr20	57145831	57147634	ID_5652	4
chr20	57630006	57631979	chr20	57732137	57733704	ID_5655	2
chr20	57638571	57640521	chr20	57731885	57735133	ID_5656	4
chr20	57656495	57660252	chr20	57731206	57734496	ID_5657	5
chr20	57661808	57664585	chr20	57731682	57734492	ID_5658	4
chr20	57662139	57664514	chr20	57712554	57714233	ID_5659	2
chr20	57711208	57712778	chr20	57727893	57729990	ID_5660	2
chr20	57711796	57714790	chr20	57731848	57734718	ID_5661	5
chr20	57732008	57736691	chr20	57743900	57748111	ID_5663	9
chr20	60924456	60927306	chr20	60935736	60937901	ID_5674	3
chr20	60933911	60935429	chr20	60943177	60944681	ID_5675	2
chr21	16575729	16578161	chr21	16813813	16816680	ID_5690	2
chr21	16575836	16578373	chr21	16580918	16583930	ID_5691	3
chr21	17922635	17925428	chr21	17934888	17937795	ID_5695	5
chr21	28167124	28168716	chr21	28192353	28193870	ID_5709	2
chr21	28419606	28421592	chr21	28661331	28664079	ID_5711	2
chr21	28420225	28423037	chr21	28878060	28879636	ID_5712	2
chr21	30602179	30606308	chr21	30630151	30633116	ID_5716	5
chr21	33743098	33745954	chr21	33753073	33754821	ID_5723	5
chr21	33782847	33786378	chr21	33834210	33837682	ID_5724	4
chr21	33813712	33816611	chr21	33834889	33837693	ID_5725	3
chr21	33828996	33830655	chr21	33835304	33837578	ID_5726	2
chr21	35132539	35134197	chr21	35172859	35175671	ID_5728	2
chr21	35295416	35298024	chr21	35318582	35321539	ID_5730	2
chr21	35657175	35658853	chr21	35708891	35710540	ID_5732	2
chr21	36422500	36424105	chr21	36627536	36629080	ID_5735	2
chr21	36569169	36571924	chr21	36628489	36631393	ID_5737	2
chr21	36878321	36879873	chr21	36997976	36999575	ID_5740	2
chr21	36996908	36998551	chr21	37151904	37153438	ID_5742	2
chr21	37152046	37153719	chr21	37169250	37171708	ID_5743	2
chr21	39449142	39452052	chr21	39509871	39513300	ID_5752	6
chr21	39509382	39513056	chr21	39720196	39722352	ID_5753	4
chr21	39511212	39512823	chr21	39714329	39715876	ID_5754	2
chr21	39632619	39635309	chr21	39667620	39669435	ID_5755	2
chr21	39670054	39671617	chr21	39720100	39723038	ID_5756	2
chr21	39713607	39717877	chr21	39719886	39723335	ID_5757	8
chr21	39809306	39813899	chr21	39829092	39832031	ID_5758	5
chr21	39809377	39812967	chr21	39865336	39868466	ID_5759	4
chr21	39828936	39832214	chr21	39864383	39868442	ID_5760	10
chr21	39828974	39831929	chr21	39874702	39877103	ID_5761	4
chr21	39829015	39832294	chr21	39857049	39860456	ID_5762	3
chr21	39829124	39830632	chr21	39877823	39879643	ID_5763	2
chr21	39857786	39860864	chr21	39865356	39868384	ID_5764	4
chr21	39865851	39868368	chr21	39877661	39880170	ID_5766	2
chr21	39866638	39868331	chr21	39874211	39876180	ID_5767	3
chr21	40190379	40193294	chr21	40224223	40227100	ID_5770	2
chr21	40191529	40193366	chr21	40278365	40280616	ID_5771	3
chr21	40223971	40226941	chr21	40277936	40280733	ID_5772	7
chr21	40278061	40280543	chr21	40292899	40294610	ID_5774	2
chr21	42536070	42538703	chr21	42606854	42609850	ID_5781	2
chr21	42606907	42609848	chr21	42618168	42624041	ID_5782	12
chr21	42607170	42609844	chr21	42612333	42615547	ID_5783	4
chr21	44096683	44099671	chr21	44104672	44107437	ID_5786	2
chr21	44358710	44361833	chr21	44374390	44376010	ID_5787	4
chr21	44597196	44598793	chr21	44859683	44862271	ID_5788	3
chr21	44597238	44598823	chr21	44845716	44847236	ID_5789	2
chr21	44630541	44633082	chr21	44751770	44753591	ID_5790	3
chr21	44751253	44755212	chr21	44759382	44763971	ID_5791	8
chr21	44760393	44762838	chr21	44845895	44848524	ID_5792	2
chr21	44816261	44818005	chr21	44821823	44823581	ID_5794	2
chr21	44845628	44849464	chr21	44864606	44869123	ID_5795	8
chr21	44845711	44850395	chr21	44859497	44863481	ID_5796	18
chr21	44846756	44848764	chr21	44851929	44854720	ID_5797	3
chr21	44851817	44854708	chr21	44865150	44868948	ID_5798	5
chr21	44851923	44854749	chr21	44859248	44863719	ID_5799	7
chr21	44858546	44862325	chr21	44883858	44886791	ID_5800	3
chr21	44859167	44862476	chr21	44864250	44867776	ID_5801	10
chr21	44859475	44862367	chr21	44896514	44899449	ID_5802	6
chr21	44859629	44861973	chr21	44920716	44923445	ID_5803	2
chr21	44864984	44867820	chr21	44882417	44886718	ID_5804	4
chr21	44896638	44899807	chr21	44920840	44923852	ID_5805	3
chr22	19766079	19768961	chr22	19791995	19794862	ID_5819	4
chr22	19766115	19768852	chr22	19867440	19868991	ID_5820	2
chr22	19791043	19792844	chr22	19862031	19864748	ID_5821	2
chr22	19794009	19795583	chr22	19868673	19870318	ID_5822	3
chr22	19810851	19813720	chr22	19863076	19864866	ID_5823	2
chr22	19840932	19843298	chr22	19862159	19864252	ID_5824	2
chr22	19841966	19844933	chr22	19865755	19870276	ID_5826	4
chr22	19859977	19862469	chr22	19868698	19870354	ID_5827	2
chr22	19862516	19864889	chr22	19867445	19870317	ID_5828	4
chr22	27815309	27816929	chr22	27883004	27885488	ID_5844	2
chr22	27816619	27819064	chr22	27886029	27887835	ID_5845	3
chr22	27885859	27887735	chr22	27907176	27909173	ID_5847	2
chr22	27886172	27887819	chr22	28262283	28263823	ID_5848	2
chr22	28061900	28064877	chr22	28112991	28115539	ID_5849	2
chr22	28113008	28115949	chr22	28260564	28263678	ID_5850	3
chr22	28252218	28256159	chr22	28260771	28264325	ID_5851	8
chr22	29345452	29347420	chr22	29427375	29430222	ID_5853	3
chr22	30091176	30092817	chr22	30105620	30108557	ID_5855	2
chr22	31224848	31227251	chr22	31277258	31279863	ID_5863	3
chr22	31225113	31228350	chr22	31236061	31239590	ID_5864	7
chr22	37571767	37577722	chr22	37592377	37595482	ID_5885	10
chr22	37573662	37575793	chr22	37595531	37597228	ID_5886	2
chr22	38693362	38696937	chr22	38711152	38714345	ID_5888	3
chr22	40396876	40399766	chr22	40435678	40437314	ID_5896	2
chr22	41345939	41347462	chr22	41486016	41487582	ID_5899	2
chr22	43092283	43095312	chr22	43106971	43108934	ID_5906	3
chr22	44736370	44739203	chr22	44756897	44758587	ID_5917	2
chr22	45979780	45982835	chr22	46001205	46004903	ID_5922	3
chr22	46084680	46086292	chr22	46171859	46173618	ID_5923	2
chr22	46298293	46300521	chr22	46306428	46307988	ID_5924	2
chr22	46402546	46405342	chr22	46408195	46411019	ID_5926	3
chr22	46409674	46412528	chr22	46431215	46433325	ID_5927	2
chr22	50327945	50331258	chr22	50354122	50357615	ID_5940	5
chr22	50354122	50355848	chr22	50464758	50467496	ID_5941	2
chr22	50443923	50446696	chr22	50464922	50467513	ID_5942	2
chr22	50452530	50455645	chr22	50464955	50467768	ID_5943	3
chr3	1503486	1506440	chr3	1619246	1621556	ID_5950	3
chr3	1923009	1925509	chr3	2137896	2139864	ID_5951	2
chr3	5018603	5022363	chr3	5026176	5030111	ID_5954	6
chr3	5027284	5029841	chr3	5066717	5069693	ID_5955	4
chr3	5027483	5030236	chr3	5063935	5066461	ID_5956	2
chr3	10232274	10234088	chr3	10245657	10247619	ID_5968	2
chr3	12394022	12396991	chr3	12446113	12448936	ID_5971	2
chr3	12710998	12713739	chr3	12719795	12721339	ID_5972	2
chr3	15309533	15311341	chr3	15333406	15335147	ID_5977	3
chr3	15359920	15362098	chr3	15365707	15367805	ID_5979	2
chr3	15631721	15634310	chr3	15671305	15673973	ID_5980	2
chr3	15671205	15674111	chr3	15686242	15689154	ID_5981	2
chr3	15671280	15673952	chr3	15677704	15680742	ID_5982	6
chr3	15674316	15675907	chr3	15686301	15688108	ID_5985	2
chr3	15677602	15680525	chr3	15686072	15688793	ID_5986	5
chr3	16100675	16103532	chr3	16108269	16110027	ID_5987	2
chr3	16825254	16828048	chr3	16939108	16940642	ID_5991	2
chr3	16825272	16828324	chr3	16923203	16926193	ID_5992	7
chr3	16923312	16925061	chr3	16937729	16940612	ID_5993	3
chr3	16937845	16939363	chr3	17035925	17038286	ID_5994	2
chr3	24493278	24494867	chr3	24534690	24537111	ID_6002	2
chr3	25006251	25008364	chr3	25041681	25044302	ID_6003	3
chr3	27334214	27337029	chr3	27366133	27367963	ID_6007	2
chr3	27335448	27337139	chr3	27353003	27354633	ID_6008	3
chr3	27365001	27366756	chr3	27400756	27403257	ID_6009	3
chr3	27575444	27576960	chr3	27664618	27666295	ID_6010	2
chr3	27663674	27665253	chr3	27716455	27718344	ID_6011	2
chr3	30557820	30560405	chr3	30637678	30640038	ID_6015	3
chr3	37977972	37980222	chr3	37985240	37987568	ID_6032	2
chr3	45659188	45661236	chr3	45675843	45678767	ID_6044	3
chr3	54353203	54356027	chr3	54386953	54389754	ID_6061	5
chr3	54387733	54389808	chr3	54392105	54395460	ID_6062	5
chr3	55202526	55204696	chr3	55222149	55224486	ID_6064	2
chr3	55396960	55398847	chr3	55449491	55451034	ID_6065	2
chr3	55401383	55404807	chr3	55449326	55452084	ID_6067	4
chr3	61612273	61614785	chr3	61619092	61621993	ID_6080	3
chr3	67650488	67652647	chr3	67696799	67698378	ID_6086	2
chr3	67696612	67699531	chr3	67703304	67704853	ID_6087	2
chr3	67696687	67699418	chr3	67924616	67927280	ID_6088	3
chr3	69809881	69811800	chr3	69835257	69838246	ID_6092	2
chr3	70852252	70854192	chr3	70897950	70900596	ID_6093	2
chr3	72496280	72498362	chr3	72502687	72504387	ID_6099	2
chr3	79052988	79055894	chr3	79065844	79068493	ID_6105	2
chr3	79699388	79702554	chr3	79921092	79923200	ID_6106	3
chr3	79920309	79923307	chr3	79928257	79929959	ID_6107	2
chr3	79920353	79923276	chr3	79933230	79936192	ID_6108	6
chr3	79933264	79935085	chr3	79986735	79988443	ID_6110	2
chr3	87035096	87038964	chr3	87116901	87120848	ID_6116	5
chr3	87043101	87045370	chr3	87118052	87120510	ID_6117	3
chr3	87117961	87120847	chr3	87124998	87128255	ID_6118	3
chr3	99228054	99229757	chr3	99248364	99249979	ID_6130	2
chr3	99253203	99255810	chr3	99267529	99269064	ID_6132	2
chr3	99619800	99621672	chr3	99627367	99629207	ID_6133	2
chr3	101586427	101589362	chr3	101807554	101809840	ID_6138	2
chr3	101807662	101809293	chr3	101880805	101883660	ID_6140	2
chr3	104481470	104483353	chr3	104992898	104995466	ID_6187	2
chr3	104636041	104637678	chr3	104670516	104672656	ID_6188	2
chr3	105902353	105904447	chr3	106328681	106331179	ID_6192	2
chr3	106924649	106928433	chr3	106934896	106937735	ID_6194	5
chr3	106934868	106936637	chr3	107514477	107516066	ID_6195	2
chr3	107674532	107676852	chr3	107724106	107726729	ID_6200	2
chr3	107706372	107708865	chr3	107723874	107726669	ID_6201	2
chr3	119863286	119866038	chr3	119877735	119881165	ID_6222	3
chr3	119894730	119897416	chr3	119900409	119902292	ID_6223	2
chr3	120342007	120343597	chr3	120411657	120413544	ID_6226	2
chr3	120396176	120398714	chr3	120412366	120414201	ID_6228	2
chr3	120412665	120414204	chr3	121013622	121015822	ID_6229	2
chr3	122693642	122698500	chr3	122706006	122708980	ID_6231	7
chr3	123965962	123969009	chr3	123984072	123987185	ID_6239	4
chr3	123983961	123986666	chr3	124114241	124116327	ID_6240	2
chr3	124113373	124116466	chr3	124127483	124130526	ID_6241	4
chr3	124114089	124116404	chr3	124146693	124149378	ID_6242	6
chr3	124114996	124116528	chr3	124276768	124278937	ID_6243	2
chr3	124128487	124130464	chr3	124146722	124149397	ID_6244	2
chr3	124271116	124272805	chr3	124275829	124279718	ID_6246	3
chr3	124479510	124481539	chr3	124490758	124492362	ID_6248	2
chr3	124489887	124492547	chr3	124555351	124558324	ID_6249	5
chr3	124503911	124507405	chr3	124555346	124558163	ID_6250	8
chr3	124504538	124507295	chr3	124530559	124533164	ID_6251	2
chr3	124504651	124507360	chr3	124510720	124513546	ID_6252	3
chr3	133265559	133267789	chr3	133281496	133284481	ID_6277	2
chr3	134044465	134047436	chr3	134050138	134053633	ID_6283	4
chr3	134045234	134047161	chr3	134075567	134078219	ID_6284	2
chr3	134050999	134053788	chr3	134090424	134092018	ID_6286	2
chr3	134075339	134078331	chr3	134091257	134094845	ID_6287	5
chr3	134081861	134084695	chr3	134091265	134095627	ID_6289	5
chr3	136702469	136705440	chr3	136712533	136715473	ID_6298	5
chr3	149104142	149106207	chr3	149119182	149120754	ID_6344	2
chr3	149298123	149299942	chr3	149336460	149338289	ID_6346	2
chr3	149314417	149317389	chr3	149335482	149338439	ID_6348	4
chr3	150025201	150028003	chr3	150066328	150067988	ID_6352	3
chr3	150025207	150027237	chr3	150061711	150063424	ID_6353	2
chr3	150025872	150027940	chr3	150036556	150039255	ID_6354	3
chr3	151742411	151744476	chr3	151764110	151766950	ID_6358	2
chr3	159480783	159484652	chr3	159504073	159506463	ID_6384	3
chr3	159504438	159506035	chr3	159547385	159548986	ID_6385	2
chr3	159546350	159547896	chr3	159582798	159584580	ID_6387	2
chr3	170182755	170185051	chr3	170204840	170207552	ID_6407	2
chr3	170468646	170471894	chr3	170528080	170530902	ID_6408	3
chr3	171526616	171528402	chr3	171532509	171534168	ID_6415	2
chr3	171528123	171530332	chr3	171541391	171544528	ID_6416	3
chr3	171561008	171563052	chr3	171592337	171594480	ID_6418	2
chr3	171846406	171849458	chr3	171857042	171861697	ID_6421	5
chr3	171847726	171849253	chr3	171873134	171875531	ID_6422	2
chr3	171858796	171860661	chr3	171912134	171914516	ID_6423	2
chr3	171858942	171860599	chr3	171873121	171874817	ID_6424	2
chr3	172258378	172261319	chr3	172279559	172282548	ID_6427	7
chr3	172259220	172261363	chr3	172302878	172304704	ID_6428	2
chr3	172279548	172282385	chr3	172302542	172305158	ID_6429	4
chr3	174666122	174669190	chr3	174671917	174674788	ID_6434	5
chr3	176913637	176918055	chr3	177074373	177079267	ID_6443	13
chr3	176915376	176917188	chr3	177138398	177140107	ID_6444	2
chr3	176918190	176921011	chr3	177138363	177139868	ID_6445	2
chr3	177066664	177069666	chr3	177076217	177078070	ID_6446	4
chr3	177066667	177069575	chr3	177137307	177140170	ID_6447	3
chr3	177077688	177080396	chr3	177136988	177139836	ID_6448	2
chr3	177137220	177140051	chr3	177447308	177450176	ID_6449	3
chr3	177138647	177140246	chr3	177194872	177197761	ID_6450	2
chr3	177159962	177161549	chr3	177195038	177197842	ID_6451	2
chr3	177195144	177197830	chr3	177214827	177217242	ID_6452	2
chr3	177332811	177334317	chr3	177447321	177450221	ID_6455	2
chr3	177447213	177448723	chr3	177494582	177496158	ID_6456	2
chr3	177447331	177449052	chr3	177528005	177529532	ID_6457	2
chr3	177448448	177450322	chr3	177540596	177543486	ID_6458	2
chr3	187671949	187674417	chr3	187871014	187872897	ID_6482	2
chr3	187982272	187983923	chr3	188664534	188666216	ID_6485	2
chr3	188984388	188986260	chr3	189020968	189023191	ID_6486	4
chr3	188984464	188986417	chr3	189578282	189580660	ID_6487	2
chr3	188985582	188987356	chr3	189173800	189176678	ID_6488	2
chr3	188993015	188995464	chr3	189020817	189023219	ID_6490	4
chr3	189020977	189023781	chr3	189207383	189210264	ID_6492	2
chr3	189021029	189024147	chr3	189040231	189043961	ID_6493	12
chr3	189021048	189023930	chr3	189473117	189475879	ID_6494	2
chr3	189021302	189023841	chr3	189175143	189176692	ID_6495	2
chr3	189022363	189024194	chr3	189579210	189581787	ID_6496	2
chr3	189040122	189043980	chr3	189655308	189657222	ID_6498	3
chr3	189040199	189043696	chr3	189175064	189178040	ID_6499	6
chr3	189041110	189044054	chr3	189578996	189581927	ID_6500	3
chr3	189301117	189303674	chr3	189579743	189581629	ID_6504	2
chr3	189473239	189475980	chr3	189578892	189581186	ID_6505	3
chr3	189497948	189499475	chr3	189654587	189657150	ID_6506	2
chr3	189499248	189500977	chr3	189579265	189581723	ID_6507	4
chr3	189734412	189737280	chr3	189833378	189835861	ID_6509	2
chr3	189838354	189840089	chr3	189847728	189849861	ID_6512	2
chr3	191492572	191494772	chr3	191963696	191966641	ID_6515	2
chr3	191924039	191925600	chr3	191964167	191966480	ID_6519	2
chr3	191965082	191966639	chr3	191975519	191978156	ID_6521	2
chr3	193588910	193591634	chr3	193602377	193605168	ID_6529	2
chr3	193603733	193605386	chr3	194012934	194015526	ID_6530	2
chr3	193698657	193700406	chr3	193787323	193789198	ID_6531	2
chr3	193698737	193700680	chr3	193719755	193722398	ID_6532	2
chr3	193859065	193860769	chr3	193876740	193878334	ID_6533	2
chr3	193993647	193996237	chr3	194013530	194015197	ID_6535	2
chr3	194040255	194042333	chr3	194052749	194055220	ID_6537	2
chr3	195807605	195810468	chr3	195863629	195867146	ID_6545	6
chr3	195863500	195866146	chr3	195869604	195871568	ID_6546	2
chr3	195866024	195867559	chr3	195895651	195897311	ID_6547	2
chr4	1555475	1558180	chr4	1560794	1563509	ID_6554	2
chr4	4968798	4971508	chr4	5358645	5361506	ID_6565	2
chr4	4991608	4993126	chr4	5359995	5361538	ID_6566	2
chr4	5358315	5361110	chr4	5372444	5374931	ID_6567	4
chr4	5359764	5361267	chr4	5366101	5368489	ID_6568	2
chr4	5366129	5367636	chr4	5373166	5374734	ID_6569	2
chr4	7957596	7960173	chr4	7970510	7972130	ID_6574	2
chr4	7957998	7959534	chr4	7972700	7975699	ID_6576	2
chr4	12854100	12855644	chr4	12967095	12969666	ID_6583	2
chr4	13640631	13642983	chr4	13702422	13704427	ID_6584	2
chr4	15691929	15693677	chr4	15707829	15710589	ID_6591	2
chr4	15695582	15697087	chr4	15707792	15710575	ID_6592	2
chr4	15707702	15709340	chr4	15724807	15726632	ID_6593	2
chr4	22969679	22972643	chr4	23022289	23024147	ID_6596	2
chr4	24139861	24141634	chr4	24211932	24213905	ID_6597	2
chr4	24210712	24213731	chr4	24219561	24222446	ID_6599	10
chr4	24210806	24213722	chr4	24428113	24432038	ID_6600	5
chr4	24210890	24212634	chr4	24261394	24263959	ID_6601	3
chr4	24219524	24222474	chr4	24261348	24264309	ID_6602	8
chr4	24219929	24222317	chr4	24321590	24324061	ID_6603	2
chr4	24261695	24264414	chr4	24321538	24324299	ID_6604	7
chr4	30840661	30842986	chr4	30939964	30942466	ID_6615	2
chr4	30840676	30843078	chr4	30950338	30952895	ID_6616	4
chr4	30939648	30941294	chr4	30948959	30950504	ID_6617	2
chr4	40364176	40366027	chr4	40397611	40399440	ID_6627	2
chr4	41282452	41284769	chr4	41360513	41362924	ID_6630	2
chr4	41287723	41290732	chr4	41320362	41323728	ID_6631	3
chr4	41288519	41290536	chr4	41642977	41644529	ID_6632	2
chr4	41406858	41408697	chr4	41508557	41510957	ID_6634	2
chr4	41476785	41479103	chr4	41509195	41510928	ID_6636	4
chr4	41484254	41486317	chr4	41508596	41511225	ID_6637	4
chr4	41508628	41510997	chr4	41525908	41528819	ID_6638	4
chr4	57931953	57933729	chr4	57939670	57942116	ID_6657	2
chr4	57939865	57942359	chr4	57984043	57986867	ID_6658	2
chr4	57943671	57945866	chr4	57983922	57986888	ID_6659	2
chr4	62724878	62727640	chr4	62787423	62789054	ID_6662	2
chr4	67355533	67357530	chr4	67420904	67422662	ID_6666	2
chr4	73177131	73179270	chr4	73219011	73221283	ID_6672	2
chr4	73217209	73221009	chr4	73308667	73311437	ID_6674	5
chr4	73308907	73311474	chr4	73314399	73317218	ID_6675	2
chr4	82387459	82390203	chr4	82503766	82505981	ID_6686	2
chr4	84128752	84130441	chr4	84187706	84190252	ID_6690	2
chr4	86727446	86730159	chr4	87140026	87141866	ID_6691	2
chr4	86727964	86730185	chr4	86876061	86877595	ID_6692	2
chr4	87138995	87142908	chr4	87153508	87156394	ID_6693	6
chr4	89064651	89066461	chr4	89082504	89084537	ID_6699	2
chr4	106829910	106831520	chr4	106886303	106888116	ID_6716	2
chr4	106886172	106888832	chr4	106982919	106984994	ID_6717	3
chr4	108744941	108746627	chr4	108783100	108784927	ID_6718	2
chr4	109861522	109864680	chr4	109997522	110001545	ID_6719	4
chr4	115358909	115360783	chr4	115364060	115365655	ID_6729	2
chr4	124669942	124671556	chr4	124724156	124727052	ID_6738	3
chr4	124752700	124755077	chr4	125041624	125044445	ID_6739	2
chr4	126235756	126237876	chr4	126244670	126246528	ID_6742	2
chr4	129308190	129309749	chr4	129312999	129315606	ID_6747	2
chr4	129381262	129382963	chr4	129450304	129451934	ID_6748	2
chr4	129382461	129384131	chr4	129472827	129475620	ID_6749	2
chr4	129437872	129440403	chr4	129445070	129447098	ID_6750	2
chr4	129448906	129450567	chr4	129472750	129475659	ID_6751	2
chr4	142269944	142272654	chr4	142308500	142310930	ID_6764	3
chr4	152967154	152968920	chr4	153185021	153187416	ID_6777	2
chr4	157441400	157444117	chr4	157456454	157460051	ID_6781	3
chr4	157458111	157461646	chr4	157558156	157561183	ID_6782	3
chr4	157458973	157461593	chr4	157502478	157506715	ID_6783	4
chr4	157851206	157853993	chr4	157918929	157921819	ID_6785	2
chr4	166795486	166797059	chr4	166891678	166893644	ID_6794	2
chr4	166891797	166893326	chr4	166902858	166904576	ID_6797	2
chr4	169441650	169443303	chr4	169460778	169463202	ID_6798	2
chr4	169441675	169444420	chr4	169521071	169523945	ID_6799	3
chr4	169460636	169463709	chr4	169521064	169523938	ID_6801	4
chr4	173882478	173885449	chr4	173898779	173901668	ID_6806	13
chr4	173883656	173885366	chr4	173912472	173915232	ID_6807	3
chr4	173898728	173901675	chr4	173912453	173915494	ID_6808	7
chr4	175710142	175712670	chr4	175715904	175717724	ID_6813	2
chr4	177159402	177160949	chr4	177192207	177194663	ID_6814	2
chr4	186693414	186695061	chr4	186801355	186803958	ID_6823	2
chr4	186698203	186701001	chr4	186923600	186926431	ID_6824	2
chr4	186767324	186770200	chr4	186923776	186926552	ID_6825	4
chr4	186801550	186804189	chr4	186923764	186925309	ID_6826	2
chr4	186822535	186824995	chr4	186923744	186926522	ID_6827	2
chr4	186835867	186837435	chr4	186923646	186925228	ID_6828	2
chr4	187647068	187649342	chr4	187749899	187752537	ID_6829	3
chr4	187686200	187687711	chr4	187749687	187752507	ID_6831	2
chr5	46518	49041	chr5	76930	79467	ID_6835	2
chr5	317359	320074	chr5	385525	387988	ID_6838	2
chr5	372411	375173	chr5	385664	388178	ID_6842	5
chr5	910991	914301	chr5	917728	921270	ID_6850	26
chr5	911027	913962	chr5	957033	958750	ID_6851	2
chr5	912253	914018	chr5	1128490	1131297	ID_6852	2
chr5	5334723	5337338	chr5	5348857	5353034	ID_6897	5
chr5	5334775	5336376	chr5	5343129	5345623	ID_6898	2
chr5	5339361	5342129	chr5	5350274	5351882	ID_6899	2
chr5	5343119	5345920	chr5	5350310	5353139	ID_6900	5
chr5	10485003	10486806	chr5	10506445	10509353	ID_6928	2
chr5	10550114	10551742	chr5	10600403	10602980	ID_6929	2
chr5	10550292	10553002	chr5	10594655	10596256	ID_6930	2
chr5	10594730	10597648	chr5	10600317	10602469	ID_6932	3
chr5	13376912	13379776	chr5	13425628	13428339	ID_6958	2
chr5	14886344	14887996	chr5	14907024	14909123	ID_6971	2
chr5	14900651	14903545	chr5	14908373	14909969	ID_6972	3
chr5	14906243	14909937	chr5	14943451	14947717	ID_6973	10
chr5	14906707	14908663	chr5	15008308	15010242	ID_6974	3
chr5	14907101	14910062	chr5	14957982	14960951	ID_6975	3
chr5	14945168	14947270	chr5	15008325	15010245	ID_6976	3
chr5	14958460	14960361	chr5	15009634	15011203	ID_6977	2
chr5	15008191	15011085	chr5	15115901	15118555	ID_6978	4
chr5	15115784	15118624	chr5	15326322	15328019	ID_6979	2
chr5	16870670	16872554	chr5	16885022	16886751	ID_6989	2
chr5	16888379	16891909	chr5	16893408	16897796	ID_6990	7
chr5	17213209	17220530	chr5	17303905	17307919	ID_6992	13
chr5	17216201	17219192	chr5	17378123	17380837	ID_6993	3
chr5	17216391	17219276	chr5	17249176	17250844	ID_6994	2
chr5	17248154	17251490	chr5	17304002	17307729	ID_6995	9
chr5	17303957	17307910	chr5	17338641	17342963	ID_6997	29
chr5	17304900	17307767	chr5	17374272	17379862	ID_6999	17
chr5	17305149	17307842	chr5	17311209	17314803	ID_7000	10
chr5	17305369	17307817	chr5	17315749	17319529	ID_7001	4
chr5	17311317	17314064	chr5	17340978	17342634	ID_7002	3
chr5	17339689	17342717	chr5	17375701	17379581	ID_7003	5
chr5	21679577	21681900	chr5	21687618	21690936	ID_7016	3
chr5	24772039	24774848	chr5	24787647	24790507	ID_7024	4
chr5	24772204	24775204	chr5	24831024	24833728	ID_7025	6
chr5	24787806	24790811	chr5	24830284	24833682	ID_7026	3
chr5	27701535	27704269	chr5	27813972	27816141	ID_7032	2
chr5	28373281	28376143	chr5	28408230	28410024	ID_7033	2
chr5	28373623	28376237	chr5	28396390	28398272	ID_7034	3
chr5	32627084	32629891	chr5	32767091	32769880	ID_7045	3
chr5	32767068	32769857	chr5	32779220	32782248	ID_7048	5
chr5	32767165	32769799	chr5	32784815	32787463	ID_7049	2
chr5	32779353	32782638	chr5	32784218	32787886	ID_7050	4
chr5	33343475	33345425	chr5	33369219	33371502	ID_7054	2
chr5	34686316	34690237	chr5	34706955	34708609	ID_7062	3
chr5	34735602	34738543	chr5	34809593	34812039	ID_7063	2
chr5	36414786	36416577	chr5	36457056	36459019	ID_7072	2
chr5	36451494	36454295	chr5	36502694	36504281	ID_7074	2
chr5	36456889	36461608	chr5	36492018	36495412	ID_7076	4
chr5	36457049	36459402	chr5	36501791	36504595	ID_7077	5
chr5	36491968	36495343	chr5	36501218	36505679	ID_7078	4
chr5	38466058	38468305	chr5	38633050	38636664	ID_7089	4
chr5	38594277	38597177	chr5	38632065	38636538	ID_7092	5
chr5	39423057	39426608	chr5	39457987	39460928	ID_7100	11
chr5	39423380	39426874	chr5	39517949	39521904	ID_7101	6
chr5	39423640	39425272	chr5	39497581	39499154	ID_7102	2
chr5	39457947	39460885	chr5	39517321	39521790	ID_7103	7
chr5	39458011	39460766	chr5	39497282	39500180	ID_7104	5
chr5	40517241	40520060	chr5	40551083	40554039	ID_7108	4
chr5	41868896	41870699	chr5	41902947	41905290	ID_7110	2
chr5	43006182	43009146	chr5	43018066	43020107	ID_7115	2
chr5	55373468	55376108	chr5	55407214	55409957	ID_7132	4
chr5	55407169	55410093	chr5	55418048	55421019	ID_7133	4
chr5	57119687	57122349	chr5	57136503	57139392	ID_7138	2
chr5	57119705	57122530	chr5	57127183	57130457	ID_7139	5
chr5	57120648	57122355	chr5	57482932	57485620	ID_7140	2
chr5	57185249	57187024	chr5	57484132	57485675	ID_7141	2
chr5	57315275	57317292	chr5	57486295	57488800	ID_7142	2
chr5	57380321	57383279	chr5	57388426	57391144	ID_7143	2
chr5	57487331	57489005	chr5	57497621	57500039	ID_7146	2
chr5	58185675	58188702	chr5	58216946	58220468	ID_7152	8
chr5	58185722	58187298	chr5	58350241	58353213	ID_7153	2
chr5	58185785	58189301	chr5	58192320	58195453	ID_7154	13
chr5	58185814	58187775	chr5	58332201	58333787	ID_7155	3
chr5	58186165	58188853	chr5	59040210	59042838	ID_7156	5
chr5	58186434	58188467	chr5	58358088	58360412	ID_7157	2
chr5	58187309	58189048	chr5	58351701	58353414	ID_7158	2
chr5	58350282	58352859	chr5	58423342	58425130	ID_7162	2
chr5	58358135	58360452	chr5	58422134	58424435	ID_7163	2
chr5	58481060	58482845	chr5	59040154	59042863	ID_7165	2
chr5	59067458	59069480	chr5	59081157	59083720	ID_7166	2
chr5	64622360	64624949	chr5	64772757	64775709	ID_7177	2
chr5	64623498	64625436	chr5	64776359	64777945	ID_7178	2
chr5	67614479	67616111	chr5	67843890	67846566	ID_7185	2
chr5	71672600	71676099	chr5	71729666	71733906	ID_7188	4
chr5	71673707	71675424	chr5	71686658	71689815	ID_7189	4
chr5	73837762	73840424	chr5	73925279	73928174	ID_7193	2
chr5	76463343	76465046	chr5	76475983	76478527	ID_7196	3
chr5	76466693	76469391	chr5	76618156	76619766	ID_7197	2
chr5	81045800	81047321	chr5	81146449	81149265	ID_7208	3
chr5	81681530	81684709	chr5	81700808	81703752	ID_7209	10
chr5	81691569	81694358	chr5	81700139	81702130	ID_7210	2
chr5	81700780	81704017	chr5	81712723	81715824	ID_7211	9
chr5	82180197	82183142	chr5	82862579	82864240	ID_7212	2
chr5	82858322	82861014	chr5	82863486	82865900	ID_7215	4
chr5	82858989	82861039	chr5	82872232	82874398	ID_7216	2
chr5	82862491	82865675	chr5	82871774	82874350	ID_7217	5
chr5	82927405	82930125	chr5	83413239	83415594	ID_7219	2
chr5	83413357	83415946	chr5	83582541	83584786	ID_7223	3
chr5	90184019	90186021	chr5	90278963	90281135	ID_7229	3
chr5	90204513	90207404	chr5	90278367	90280606	ID_7230	5
chr5	90226705	90229482	chr5	90278275	90280250	ID_7231	4
chr5	90278273	90280430	chr5	90575134	90576757	ID_7233	2
chr5	91887157	91889546	chr5	91895461	91898174	ID_7234	2
chr5	91896093	91898871	chr5	92171436	92174294	ID_7235	4
chr5	91896223	91898784	chr5	91975867	91978483	ID_7236	2
chr5	92918417	92920981	chr5	92934304	92936208	ID_7239	2
chr5	92931400	92933203	chr5	93018007	93019814	ID_7240	2
chr5	92932754	92934367	chr5	93011927	93014652	ID_7241	2
chr5	93575384	93577883	chr5	93804598	93807511	ID_7243	3
chr5	93803791	93808804	chr5	94031216	94035659	ID_7245	22
chr5	93804292	93806714	chr5	93859257	93861586	ID_7246	2
chr5	93953220	93955242	chr5	94032729	94034399	ID_7247	2
chr5	93953884	93956416	chr5	94027778	94029321	ID_7248	2
chr5	94034030	94035623	chr5	94040685	94042468	ID_7251	2
chr5	95193651	95196183	chr5	95589676	95592528	ID_7254	2
chr5	95352078	95354579	chr5	95358778	95360863	ID_7255	2
chr5	95428554	95431229	chr5	95590755	95592415	ID_7256	2
chr5	95804852	95808735	chr5	95827169	95830178	ID_7258	10
chr5	95805292	95808295	chr5	95843507	95847432	ID_7259	16
chr5	95827171	95830350	chr5	95844324	95847273	ID_7261	16
chr5	110245621	110247420	chr5	110300504	110302524	ID_7283	2
chr5	111015701	111017398	chr5	111032467	111034264	ID_7286	2
chr5	111563795	111565979	chr5	111673551	111675505	ID_7289	2
chr5	111567077	111569794	chr5	111673160	111675617	ID_7290	4
chr5	112388453	112390903	chr5	112665326	112667953	ID_7293	2
chr5	121813509	121816266	chr5	121828906	121830686	ID_7306	2
chr5	121814754	121816330	chr5	122094910	122096621	ID_7307	2
chr5	122085962	122088645	chr5	122094028	122096943	ID_7308	3
chr5	123149129	123152129	chr5	123154243	123157195	ID_7311	6
chr5	123154192	123157066	chr5	123217631	123219360	ID_7312	2
chr5	123396124	123399035	chr5	123516636	123518169	ID_7315	2
chr5	123998799	124000328	chr5	124177815	124179645	ID_7316	2
chr5	124126031	124128214	chr5	124176661	124178709	ID_7317	2
chr5	124378193	124380991	chr5	124744764	124747238	ID_7318	3
chr5	124393486	124395526	chr5	124744937	124747297	ID_7319	2
chr5	124611999	124613661	chr5	124618031	124620075	ID_7320	2
chr5	124744045	124747020	chr5	124883720	124886471	ID_7321	2
chr5	125314066	125316595	chr5	125359245	125361119	ID_7323	2
chr5	127640098	127642652	chr5	127683602	127685325	ID_7326	2
chr5	131629397	131631292	chr5	131635250	131637126	ID_7333	2
chr5	134347920	134350279	chr5	134470585	134473565	ID_7342	2
chr5	138059699	138061740	chr5	138087523	138090384	ID_7349	3
chr5	139250854	139252879	chr5	139292809	139295723	ID_7355	3
chr5	142812882	142815838	chr5	142885826	142887856	ID_7368	2
chr5	142812975	142815779	chr5	142974426	142976535	ID_7369	4
chr5	142873961	142876863	chr5	142973172	142976412	ID_7371	3
chr5	142885213	142887862	chr5	142972633	142975200	ID_7372	2
chr5	142935567	142938243	chr5	142973597	142977352	ID_7373	3
chr5	142973565	142975302	chr5	143203451	143205149	ID_7374	2
chr5	142975002	142976708	chr5	143205480	143207220	ID_7376	2
chr5	145931788	145934589	chr5	146059233	146060984	ID_7378	2
chr5	146059142	146062055	chr5	146109924	146114114	ID_7379	6
chr5	146059428	146062056	chr5	146238943	146241730	ID_7380	4
chr5	153961596	153963491	chr5	153982174	153983829	ID_7399	2
chr5	153962285	153964803	chr5	153984982	153986536	ID_7400	2
chr5	158303330	158305704	chr5	158323951	158325879	ID_7408	2
chr5	158324858	158326730	chr5	158452809	158454532	ID_7409	2
chr5	158944179	158946557	chr5	158997668	159000458	ID_7416	2
chr5	158944213	158946869	chr5	158959008	158961721	ID_7417	4
chr5	158959062	158960967	chr5	159006443	159009125	ID_7418	2
chr5	159328228	159330411	chr5	159334517	159336026	ID_7421	2
chr5	161395715	161398654	chr5	161750040	161753835	ID_7430	5
chr5	161682476	161684079	chr5	161750291	161752226	ID_7431	2
chr5	169074284	169076130	chr5	169094393	169096074	ID_7443	2
chr5	169916679	169918689	chr5	169948281	169951107	ID_7447	4
chr5	171863704	171866106	chr5	171869190	171872234	ID_7452	3
chr5	172140591	172143538	chr5	172329515	172332195	ID_7454	2
chr5	172140678	172143716	chr5	172196349	172199519	ID_7455	3
chr5	172140698	172142968	chr5	172192386	172193948	ID_7456	2
chr5	172141626	172143515	chr5	172346133	172348758	ID_7457	3
chr5	172196881	172199744	chr5	172330475	172332665	ID_7459	3
chr5	172198189	172200852	chr5	172326055	172328546	ID_7460	2
chr5	172232946	172234918	chr5	172312591	172314178	ID_7461	2
chr5	172323699	172326056	chr5	172346128	172348582	ID_7462	2
chr5	172328432	172330094	chr5	172346112	172347793	ID_7463	3
chr5	172336769	172338445	chr5	172347562	172349841	ID_7464	2
chr5	173073607	173075301	chr5	173193434	173195008	ID_7467	2
chr5	173179178	173182149	chr5	173189963	173191637	ID_7468	3
chr5	173765361	173767117	chr5	173839067	173841119	ID_7474	2
chr5	174716818	174719127	chr5	174886064	174887567	ID_7475	2
chr5	177503884	177506277	chr5	177534830	177537782	ID_7484	2
chr5	177535021	177536915	chr5	177540242	177542838	ID_7486	2
chr6	1110113	1112755	chr6	1135357	1138178	ID_7493	6
chr6	1136624	1138198	chr6	1308291	1309801	ID_7495	2
chr6	1480323	1481904	chr6	1554145	1556430	ID_7499	2
chr6	1929250	1930964	chr6	1940133	1942152	ID_7505	2
chr6	2477208	2479714	chr6	2501030	2502541	ID_7511	2
chr6	2500955	2504067	chr6	2632458	2636073	ID_7513	3
chr6	2502860	2504590	chr6	2515416	2517092	ID_7514	2
chr6	2503131	2505875	chr6	2517138	2518639	ID_7515	2
chr6	2514132	2517198	chr6	2630574	2632268	ID_7516	4
chr6	2515232	2517221	chr6	2623522	2625176	ID_7517	2
chr6	2517067	2519731	chr6	2632975	2634776	ID_7518	2
chr6	2622231	2626381	chr6	2629235	2635164	ID_7519	15
chr6	3499543	3501293	chr6	3518605	3520118	ID_7530	2
chr6	3807877	3811129	chr6	3818319	3821221	ID_7532	3
chr6	3809287	3810791	chr6	3825309	3827859	ID_7533	2
chr6	3818312	3821391	chr6	3824919	3826844	ID_7534	4
chr6	3912930	3914857	chr6	3918028	3920468	ID_7536	2
chr6	4269603	4271472	chr6	4279088	4281148	ID_7538	2
chr6	4279774	4281926	chr6	4320273	4322673	ID_7540	3
chr6	6553215	6554739	chr6	6599971	6602416	ID_7548	2
chr6	6568019	6572811	chr6	6599799	6602844	ID_7549	8
chr6	6570001	6571569	chr6	6683094	6684614	ID_7550	2
chr6	6599616	6602733	chr6	6683053	6685984	ID_7552	3
chr6	6599675	6602964	chr6	6627250	6631010	ID_7553	3
chr6	6600043	6602723	chr6	6675810	6680066	ID_7555	3
chr6	6683076	6685931	chr6	6884475	6886001	ID_7557	3
chr6	6683396	6685740	chr6	6694142	6696708	ID_7558	3
chr6	6683881	6685810	chr6	6700292	6702227	ID_7559	2
chr6	6686295	6688007	chr6	6693958	6696156	ID_7560	3
chr6	6810667	6813469	chr6	6884481	6887336	ID_7563	6
chr6	6824757	6827652	chr6	6855966	6858470	ID_7564	4
chr6	6843525	6847044	chr6	6884547	6886779	ID_7565	3
chr6	6857119	6859976	chr6	6885007	6887334	ID_7566	3
chr6	7673212	7675127	chr6	7697082	7698773	ID_7572	2
chr6	7691149	7692740	chr6	7698287	7700175	ID_7573	2
chr6	7992263	7994378	chr6	7997039	7999823	ID_7574	3
chr6	7997330	7999811	chr6	8005022	8007181	ID_7575	2
chr6	8158021	8159658	chr6	8194685	8197641	ID_7578	2
chr6	8179280	8182987	chr6	8193513	8197529	ID_7579	7
chr6	9026361	9029017	chr6	9247268	9248794	ID_7583	2
chr6	9138969	9141330	chr6	9245920	9248544	ID_7584	2
chr6	9139071	9141333	chr6	9248724	9251270	ID_7585	2
chr6	9248530	9250139	chr6	9875798	9877309	ID_7587	2
chr6	9398412	9401027	chr6	9407467	9409377	ID_7590	2
chr6	10033151	10035836	chr6	10313387	10315021	ID_7593	2
chr6	10201203	10203943	chr6	10310273	10311907	ID_7594	2
chr6	10721676	10724578	chr6	10746444	10749124	ID_7604	3
chr6	11193417	11196416	chr6	11206240	11210408	ID_7607	5
chr6	11193526	11196250	chr6	11343405	11346058	ID_7608	4
chr6	11193813	11197761	chr6	11269267	11272124	ID_7609	4
chr6	11194114	11196020	chr6	11434843	11436516	ID_7610	2
chr6	11206179	11207679	chr6	11434439	11435940	ID_7612	2
chr6	11206479	11208974	chr6	11216112	11218225	ID_7613	2
chr6	11269370	11272014	chr6	11433139	11436486	ID_7614	3
chr6	11269400	11272083	chr6	11343193	11346022	ID_7615	5
chr6	11343334	11346713	chr6	11433956	11436486	ID_7616	4
chr6	12274017	12276916	chr6	12279797	12282250	ID_7622	2
chr6	12288298	12289925	chr6	12347676	12350425	ID_7623	2
chr6	12295238	12296751	chr6	12324332	12325849	ID_7624	2
chr6	13395529	13397945	chr6	13406695	13408430	ID_7628	2
chr6	14270044	14273446	chr6	14291154	14293864	ID_7636	3
chr6	14270824	14272837	chr6	14285912	14288235	ID_7637	3
chr6	14286892	14288562	chr6	14292444	14293963	ID_7639	2
chr6	16763509	16767637	chr6	16963638	16966625	ID_7652	4
chr6	17393597	17395382	chr6	17417150	17420007	ID_7654	2
chr6	17863459	17867647	chr6	17876410	17879126	ID_7656	5
chr6	19465094	19467508	chr6	19471302	19473876	ID_7660	2
chr6	20660863	20663654	chr6	20718248	20720574	ID_7665	3
chr6	21083587	21085110	chr6	21108694	21110275	ID_7666	2
chr6	24878378	24880107	chr6	24908642	24910241	ID_7679	2
chr6	25104719	25107332	chr6	25174136	25175903	ID_7682	3
chr6	25105736	25107481	chr6	25192180	25195936	ID_7683	4
chr6	25173688	25177017	chr6	25192916	25196024	ID_7685	5
chr6	25193923	25195718	chr6	25201376	25204246	ID_7686	2
chr6	25279262	25281313	chr6	25311596	25313187	ID_7687	3
chr6	30748484	30751133	chr6	30766902	30770154	ID_7704	3
chr6	30803037	30805832	chr6	30810594	30815458	ID_7705	5
chr6	37070331	37072586	chr6	37092224	37094268	ID_7732	2
chr6	37093942	37096039	chr6	37101085	37103917	ID_7733	2
chr6	39171639	39173140	chr6	39183330	39184830	ID_7738	2
chr6	44011744	44014532	chr6	44023621	44026445	ID_7754	2
chr6	48577810	48580806	chr6	48928460	48930897	ID_7766	2
chr6	53867010	53869546	chr6	53917549	53920023	ID_7772	2
chr6	64195748	64198726	chr6	64280032	64283411	ID_7784	5
chr6	64197197	64198756	chr6	64202830	64204791	ID_7785	2
chr6	64246306	64249131	chr6	64280335	64281984	ID_7787	4
chr6	64247498	64249231	chr6	64273595	64276453	ID_7788	2
chr6	64269667	64272436	chr6	64280738	64283321	ID_7790	3
chr6	64274449	64278579	chr6	64280060	64283261	ID_7791	8
chr6	64709435	64711328	chr6	64958754	64961555	ID_7792	3
chr6	72094456	72096851	chr6	72112963	72114798	ID_7800	2
chr6	72114027	72115971	chr6	72198388	72201167	ID_7801	2
chr6	72969750	72972122	chr6	73023313	73024836	ID_7802	2
chr6	72982665	72984294	chr6	73022469	73024877	ID_7803	2
chr6	73022426	73024751	chr6	73073826	73076531	ID_7805	2
chr6	74229651	74231750	chr6	74289158	74291351	ID_7811	2
chr6	75458200	75461564	chr6	75912322	75917442	ID_7812	4
chr6	75891607	75894581	chr6	75912285	75915071	ID_7813	7
chr6	76107591	76109278	chr6	76167532	76170198	ID_7815	2
chr6	76122584	76124224	chr6	76233128	76235391	ID_7816	2
chr6	76167286	76170986	chr6	76232850	76235732	ID_7817	4
chr6	78001800	78004333	chr6	78049562	78051387	ID_7821	2
chr6	79941947	79944642	chr6	80173359	80175404	ID_7822	2
chr6	80081696	80084302	chr6	80121983	80123749	ID_7823	2
chr6	80082433	80085604	chr6	80173028	80176007	ID_7824	6
chr6	82392330	82394442	chr6	82404956	82408903	ID_7831	4
chr6	82392452	82394042	chr6	82476349	82478119	ID_7832	2
chr6	82495532	82498217	chr6	82508208	82510135	ID_7833	2
chr6	83572036	83573739	chr6	83585378	83587336	ID_7835	3
chr6	85591477	85594451	chr6	85822846	85825477	ID_7837	7
chr6	85685197	85688679	chr6	85822406	85824979	ID_7838	3
chr6	93038032	93039614	chr6	93298574	93301352	ID_7847	3
chr6	93038106	93040345	chr6	93204492	93206395	ID_7848	2
chr6	93203672	93206607	chr6	93298517	93301277	ID_7850	2
chr6	106041155	106043455	chr6	106054920	106057581	ID_7864	3
chr6	106046834	106048934	chr6	106055938	106057870	ID_7865	2
chr6	107193383	107196169	chr6	107245882	107248522	ID_7869	4
chr6	112031913	112035361	chr6	112079651	112082715	ID_7878	11
chr6	112032357	112035278	chr6	112101060	112103789	ID_7879	5
chr6	112032637	112035214	chr6	112042363	112044838	ID_7880	4
chr6	112042521	112044669	chr6	112076408	112078703	ID_7882	2
chr6	112052181	112054641	chr6	112079670	112081210	ID_7883	2
chr6	112079924	112082608	chr6	112100433	112102018	ID_7884	2
chr6	113753099	113756193	chr6	113811295	113814294	ID_7890	6
chr6	114290807	114292990	chr6	114314927	114316573	ID_7891	2
chr6	117761619	117763364	chr6	117768531	117770086	ID_7898	2
chr6	119750692	119753079	chr6	119861225	119863793	ID_7900	2
chr6	122014541	122016044	chr6	122021725	122023648	ID_7902	2
chr6	125905641	125907491	chr6	125979048	125981211	ID_7906	2
chr6	126192466	126195390	chr6	126233777	126236720	ID_7909	4
chr6	126234238	126236366	chr6	126260696	126262299	ID_7910	2
chr6	129957336	129961050	chr6	129979907	129982764	ID_7913	3
chr6	129964540	129966097	chr6	129979823	129982683	ID_7914	2
chr6	133929929	133932230	chr6	133951426	133954372	ID_7921	2
chr6	134612370	134618908	chr6	134626722	134629967	ID_7923	9
chr6	134619656	134621977	chr6	134663323	134664855	ID_7924	2
chr6	134626922	134630276	chr6	134662277	134664973	ID_7925	10
chr6	134628254	134630270	chr6	134909509	134912312	ID_7926	3
chr6	134662194	134664500	chr6	134910161	134912350	ID_7927	3
chr6	134668364	134670027	chr6	134910216	134912237	ID_7928	3
chr6	134909308	134911213	chr6	135044534	135046315	ID_7929	2
chr6	134909390	134912823	chr6	135142112	135144992	ID_7930	3
chr6	134909417	134912150	chr6	135047090	135050001	ID_7931	2
chr6	134910547	134912570	chr6	134951727	134953590	ID_7932	2
chr6	134950833	134953881	chr6	135141812	135144788	ID_7933	4
chr6	136334857	136337395	chr6	136404301	136406492	ID_7935	3
chr6	136722805	136725249	chr6	136731225	136733613	ID_7936	4
chr6	136722954	136725854	chr6	136826138	136829399	ID_7937	5
chr6	137005487	137007332	chr6	137016618	137019573	ID_7939	2
chr6	138143774	138146899	chr6	138168874	138171347	ID_7942	8
chr6	139695039	139699466	chr6	139727914	139730684	ID_7944	6
chr6	139728654	139731160	chr6	139908613	139911397	ID_7945	2
chr6	139728935	139730568	chr6	139756727	139759387	ID_7946	3
chr6	139757552	139759340	chr6	139907906	139910720	ID_7947	2
chr6	142622243	142623754	chr6	142695230	142697915	ID_7951	2
chr6	144063223	144065186	chr6	144125880	144127436	ID_7954	2
chr6	144094206	144096740	chr6	144125984	144128515	ID_7955	4
chr6	147899600	147901421	chr6	147962333	147965075	ID_7960	2
chr6	147906047	147908692	chr6	147962297	147965119	ID_7961	2
chr6	150723653	150726178	chr6	151133019	151135413	ID_7968	3
chr6	150886645	150889533	chr6	150892976	150894552	ID_7969	2
chr6	150892960	150896033	chr6	150901924	150905435	ID_7971	5
chr6	151177619	151180270	chr6	151201923	151204129	ID_7972	3
chr6	151186170	151187763	chr6	151202829	151204577	ID_7973	2
chr6	151387787	151390494	chr6	151408237	151410619	ID_7975	3
chr6	151766700	151768213	chr6	152083201	152086107	ID_7977	2
chr6	151854417	151856059	chr6	152081758	152084747	ID_7978	2
chr6	152082803	152085823	chr6	152591993	152595552	ID_7979	5
chr6	152083153	152085807	chr6	152587475	152589655	ID_7980	2
chr6	152084003	152085799	chr6	152416285	152418575	ID_7982	2
chr6	152592530	152594883	chr6	152892776	152895082	ID_7984	4
chr6	152892565	152894742	chr6	152915145	152917478	ID_7985	4
chr6	154731342	154733488	chr6	154876219	154877975	ID_7988	2
chr6	158409656	158412134	chr6	158459826	158461764	ID_7991	3
chr6	160695406	160698243	chr6	160851102	160854049	ID_7995	4
chr6	160696589	160698310	chr6	160847831	160850740	ID_7996	3
chr6	165909491	165912529	chr6	165985937	165988791	ID_8002	4
chr6	165964656	165966190	chr6	165985967	165987543	ID_8003	2
chr6	166398466	166403190	chr6	166417394	166421495	ID_8007	36
chr6	166400246	166403090	chr6	166421795	166425142	ID_8008	7
chr7	851592	854142	chr7	906581	908951	ID_8015	2
chr7	1551797	1556575	chr7	1558902	1561889	ID_8019	7
chr7	5435648	5438293	chr7	5456770	5459826	ID_8027	3
chr7	5436346	5438693	chr7	5461850	5464955	ID_8028	3
chr7	5457067	5459709	chr7	5462258	5466062	ID_8029	4
chr7	5569733	5571899	chr7	5594625	5596620	ID_8030	2
chr7	5612629	5615468	chr7	5629039	5631754	ID_8031	2
chr7	7801356	7803749	chr7	7950863	7953426	ID_8038	2
chr7	11495835	11498693	chr7	11797438	11800410	ID_8043	3
chr7	11496006	11498655	chr7	11824237	11826115	ID_8044	3
chr7	11797249	11799491	chr7	11824487	11826253	ID_8045	3
chr7	15080181	15082537	chr7	15169715	15171859	ID_8051	4
chr7	16842463	16844995	chr7	16885730	16887900	ID_8056	3
chr7	16885516	16887700	chr7	16955958	16958500	ID_8057	2
chr7	17133258	17136207	chr7	17147533	17151244	ID_8061	6
chr7	17134087	17136246	chr7	17444255	17447106	ID_8062	2
chr7	17444244	17449460	chr7	17638615	17641021	ID_8066	10
chr7	17445577	17448049	chr7	17657025	17659815	ID_8068	2
chr7	17638749	17641564	chr7	17657417	17659152	ID_8069	3
chr7	17728554	17731071	chr7	17734929	17737551	ID_8070	2
chr7	18468114	18470718	chr7	18591935	18594895	ID_8072	3
chr7	18485422	18488093	chr7	18591519	18594367	ID_8073	5
chr7	18497814	18500617	chr7	18591988	18594236	ID_8074	2
chr7	18579659	18582611	chr7	18591367	18594621	ID_8076	7
chr7	18592865	18594879	chr7	19014623	19016175	ID_8077	2
chr7	18962639	18964444	chr7	19014573	19017334	ID_8078	2
chr7	18962770	18964964	chr7	19017858	19020579	ID_8079	3
chr7	19014584	19016129	chr7	19069779	19071579	ID_8080	2
chr7	20369633	20371645	chr7	20391471	20394411	ID_8083	2
chr7	20390187	20394074	chr7	20403832	20406847	ID_8084	16
chr7	20391272	20392970	chr7	20481298	20482999	ID_8085	2
chr7	21404567	21406083	chr7	21656594	21658365	ID_8088	2
chr7	21583480	21585887	chr7	21655324	21657793	ID_8089	3
chr7	22599700	22602563	chr7	22616403	22618402	ID_8094	2
chr7	22599776	22601465	chr7	22621265	22624210	ID_8095	2
chr7	22628015	22629539	chr7	22766537	22768465	ID_8096	2
chr7	22706124	22709103	chr7	22766492	22767993	ID_8097	2
chr7	22713004	22714612	chr7	22756898	22758717	ID_8098	2
chr7	23336830	23341004	chr7	23383012	23386107	ID_8104	3
chr7	23337110	23339663	chr7	23396295	23397884	ID_8105	2
chr7	23353957	23355528	chr7	23374215	23376180	ID_8106	2
chr7	23372814	23375955	chr7	23382405	23385359	ID_8107	5
chr7	23373234	23375877	chr7	23396583	23398609	ID_8108	3
chr7	23374183	23375716	chr7	23386236	23387763	ID_8109	2
chr7	23386266	23388816	chr7	23396814	23398333	ID_8110	2
chr7	23750987	23753469	chr7	23799425	23801414	ID_8111	2
chr7	25808532	25811944	chr7	25884564	25890715	ID_8121	22
chr7	25842609	25846395	chr7	25884177	25887922	ID_8122	4
chr7	26726411	26729364	chr7	26743126	26746003	ID_8125	5
chr7	32132275	32134845	chr7	32202067	32204317	ID_8147	2
chr7	33760379	33764028	chr7	33925591	33929323	ID_8152	4
chr7	33760598	33763933	chr7	33858353	33861552	ID_8153	6
chr7	33760665	33763616	chr7	33883552	33887208	ID_8154	5
chr7	33761868	33763662	chr7	33803100	33805841	ID_8155	2
chr7	33858368	33861318	chr7	33883877	33886543	ID_8157	6
chr7	33858563	33861356	chr7	33926704	33930374	ID_8158	5
chr7	33863328	33866002	chr7	33884385	33887186	ID_8159	2
chr7	33863344	33866288	chr7	33879204	33881525	ID_8160	2
chr7	33884515	33887117	chr7	33927860	33929815	ID_8161	4
chr7	38312171	38314801	chr7	38345450	38347559	ID_8177	2
chr7	40937661	40941465	chr7	41024487	41028289	ID_8188	9
chr7	40960588	40963477	chr7	41024618	41026307	ID_8189	4
chr7	41024873	41027433	chr7	41145998	41149229	ID_8190	3
chr7	41025136	41027606	chr7	41228528	41230174	ID_8191	2
chr7	41034009	41036348	chr7	41227369	41230126	ID_8193	2
chr7	41816859	41819359	chr7	41955418	41957797	ID_8196	4
chr7	44648567	44650103	chr7	44676360	44677916	ID_8204	2
chr7	44672246	44675087	chr7	44677854	44680551	ID_8205	4
chr7	46445465	46448495	chr7	46574007	46575903	ID_8210	6
chr7	46446708	46448224	chr7	46494332	46496219	ID_8211	2
chr7	46471002	46473984	chr7	46572857	46576801	ID_8212	6
chr7	46471205	46472725	chr7	46792663	46794256	ID_8213	2
chr7	46494719	46497481	chr7	46572958	46575782	ID_8214	4
chr7	46572874	46575788	chr7	46584267	46587080	ID_8216	3
chr7	46572952	46575812	chr7	46791095	46794392	ID_8217	5
chr7	47611541	47614325	chr7	47625263	47626948	ID_8223	3
chr7	47625486	47629248	chr7	47716131	47718966	ID_8224	3
chr7	47643369	47645761	chr7	47679304	47682199	ID_8225	2
chr7	47644578	47646965	chr7	47715756	47718750	ID_8226	3
chr7	53278014	53280510	chr7	53383446	53385310	ID_8241	2
chr7	53382464	53385685	chr7	53391429	53394396	ID_8242	4
chr7	54866237	54867862	chr7	54904720	54906620	ID_8247	2
chr7	54899759	54902330	chr7	54904698	54907827	ID_8248	4
chr7	54906003	54907735	chr7	55051803	55054674	ID_8249	2
chr7	73413046	73415654	chr7	73428216	73429792	ID_8266	2
chr7	73864303	73867088	chr7	73891226	73893380	ID_8268	2
chr7	73866194	73869893	chr7	73896391	73898293	ID_8269	3
chr7	73867363	73869386	chr7	73893414	73896332	ID_8270	2
chr7	80351082	80353651	chr7	80368894	80372107	ID_8282	4
chr7	80455757	80458071	chr7	80511398	80514494	ID_8283	5
chr7	80548447	80550131	chr7	80701463	80704423	ID_8284	2
chr7	80701512	80704580	chr7	80723102	80725442	ID_8285	3
chr7	80701738	80704457	chr7	80803328	80806222	ID_8286	2
chr7	81266299	81268069	chr7	81313123	81315266	ID_8287	2
chr7	84157435	84160195	chr7	84303696	84306811	ID_8290	3
chr7	87918954	87922826	chr7	87937981	87943062	ID_8293	8
chr7	93542847	93544806	chr7	93811687	93814323	ID_8300	2
chr7	94892283	94895360	chr7	94936824	94940164	ID_8302	10
chr7	94892462	94895437	chr7	94924585	94926380	ID_8303	5
chr7	94923382	94926432	chr7	94936969	94939765	ID_8304	6
chr7	95226998	95229984	chr7	95257470	95260084	ID_8305	5
chr7	97982554	97985347	chr7	98022296	98025444	ID_8310	4
chr7	97982937	97985301	chr7	97988891	97991688	ID_8312	2
chr7	101016226	101018491	chr7	101021212	101023605	ID_8316	2
chr7	101498957	101501686	chr7	101525096	101526738	ID_8319	2
chr7	101646240	101648440	chr7	101739592	101742379	ID_8320	2
chr7	107591842	107594398	chr7	107634631	107638206	ID_8330	3
chr7	111155435	111158082	chr7	111174143	111175771	ID_8335	2
chr7	112120736	112123530	chr7	112126620	112129435	ID_8336	3
chr7	114175121	114177732	chr7	114223779	114226463	ID_8339	2
chr7	115815865	115818758	chr7	116441226	116442923	ID_8343	2
chr7	115912814	115914906	chr7	115992913	115994442	ID_8345	2
[truncated: 364 more rows]

## Sheet: P300_DMSO_inter
Head_chromosome	Head_start	Head_end	Tail_chromosome	Tail_start	Tail_end	ID	PET count
chr1	35323990	35326805	chr2	206618263	206621130	ID_111	2
chr1	42928639	42930139	chr6	157735191	157736895	ID_145	2
chr1	62209675	62211176	chr3	120398072	120399572	ID_282	2
chr1	167711639	167713203	chr3	78802234	78804060	ID_955	2
chr1	197392062	197393565	chr12	69927300	69928800	ID_1113	2
chr1	224621275	224623975	chr15	99438830	99441651	ID_1348	2
chr1	228876522	228878022	chr11	76461780	76463281	ID_1383	2
chr10	7343407	7344907	chr9	97708361	97709862	ID_1550	2
chr10	61571342	61574094	chr8	126243633	126246416	ID_1771	2
chr11	85886731	85889158	chr17	80022190	80024235	ID_2448	2
chr11	119089109	119090609	chr3	134190793	134192294	ID_2569	2
chr12	120728917	120730623	chr5	38670435	38671935	ID_3134	2
chr14	59275698	59277199	chr2	215003434	215004934	ID_3536	2
chr18	9826912	9829512	chr5	172330389	172332015	ID_4604	2
chr19	54690931	54692812	chr9	5632348	5633848	ID_4877	2
chr2	121620154	121621654	chr7	73027246	73029873	ID_5239	2
chr2	122142881	122145581	chr6	147904349	147907228	ID_5245	2
chr20	31763631	31766364	chr4	38225209	38228087	ID_5566	2
chr3	134049808	134051308	chr8	29522205	29523755	ID_6285	2
chr7	20482127	20483628	chr8	32488797	32490297	ID_8086	2

## Sheet: P300_TATNF_intra_5K~1M
Head_chromosome	Head_start	Head_end	Tail_chromosome	Tail_start	Tail_end	ID	Count_between_Head/Tail
chr1	875681	878419	chr1	935631	937378	ID_3	2
chr1	7324756	7327417	chr1	7461894	7463549	ID_20	2
chr1	7358177	7360727	chr1	7394094	7396899	ID_21	3
chr1	7359957	7361534	chr1	7537237	7539257	ID_22	2
chr1	7393949	7397017	chr1	7460592	7463567	ID_23	3
chr1	7394088	7396958	chr1	7537607	7540384	ID_24	2
chr1	7439615	7442420	chr1	7537253	7539115	ID_25	2
chr1	7460465	7463278	chr1	7609292	7611454	ID_26	2
chr1	7460564	7463704	chr1	7537116	7540419	ID_27	10
chr1	7529229	7531289	chr1	7536245	7538840	ID_29	2
chr1	7539090	7540835	chr1	7609097	7610959	ID_31	2
chr1	8063929	8066243	chr1	8318016	8319607	ID_33	2
chr1	8064932	8066723	chr1	8137278	8139847	ID_34	2
chr1	8065068	8066572	chr1	8241725	8244069	ID_35	2
chr1	8175773	8177273	chr1	8241275	8242776	ID_36	2
chr1	8192469	8195122	chr1	8242195	8244028	ID_37	2
chr1	8234551	8236460	chr1	8261118	8262819	ID_39	2
chr1	8241180	8242763	chr1	8317962	8320787	ID_40	3
chr1	8241275	8243031	chr1	8256461	8258056	ID_41	2
chr1	8256645	8259363	chr1	8262340	8264315	ID_43	2
chr1	8261335	8265972	chr1	8317850	8320009	ID_44	6
chr1	8685599	8687923	chr1	8759756	8763591	ID_46	3
chr1	8963308	8965472	chr1	9169546	9172259	ID_49	2
chr1	9097287	9099904	chr1	9169453	9172113	ID_50	2
chr1	11795725	11798119	chr1	11849647	11852563	ID_54	3
chr1	12191706	12194676	chr1	12220291	12223076	ID_56	3
chr1	12598950	12601695	chr1	12608591	12611353	ID_57	4
chr1	14666864	14668382	chr1	14813143	14814829	ID_59	2
chr1	14811659	14814944	chr1	14842579	14845455	ID_61	9
chr1	15682112	15685070	chr1	15756408	15757912	ID_65	2
chr1	15851587	15854238	chr1	16124301	16127167	ID_68	2
chr1	16403034	16405417	chr1	16513013	16516006	ID_72	2
chr1	17785575	17788308	chr1	17801200	17803950	ID_77	2
chr1	21172808	21175568	chr1	21222104	21225966	ID_85	5
chr1	21642601	21645720	chr1	21650903	21652776	ID_88	6
chr1	21643489	21645461	chr1	21664320	21665991	ID_89	2
chr1	22268240	22269831	chr1	22283304	22284888	ID_91	2
chr1	23885034	23886626	chr1	23910842	23913599	ID_99	2
chr1	23886098	23889357	chr1	23901982	23904801	ID_100	3
chr1	23888868	23890375	chr1	23910834	23913633	ID_101	2
chr1	23910842	23914000	chr1	23916827	23921678	ID_102	10
chr1	24276720	24278955	chr1	24285566	24287531	ID_104	2
chr1	24344135	24346968	chr1	24371519	24373940	ID_105	2
chr1	24616533	24618163	chr1	24690647	24692809	ID_106	2
chr1	26361761	26364478	chr1	26419608	26422146	ID_108	2
chr1	26945830	26948185	chr1	27002693	27005323	ID_111	2
chr1	27324342	27327591	chr1	27334896	27337871	ID_114	6
chr1	28920054	28922805	chr1	28925651	28927211	ID_122	2
chr1	31955390	31957870	chr1	32012743	32015419	ID_132	3
chr1	31994754	31997428	chr1	32014063	32015817	ID_133	2
chr1	32038616	32041213	chr1	32047299	32049942	ID_134	2
chr1	32130868	32133748	chr1	32165815	32169516	ID_137	3
chr1	32405576	32407168	chr1	32421680	32423183	ID_139	2
chr1	32409960	32412245	chr1	32420261	32423178	ID_140	5
chr1	36615083	36617091	chr1	36652309	36655203	ID_157	6
chr1	36850889	36853831	chr1	36874145	36875718	ID_158	2
chr1	37919417	37922210	chr1	37944040	37946890	ID_161	3
chr1	41327980	41329642	chr1	41409342	41411983	ID_168	3
chr1	41328099	41329649	chr1	41342571	41344933	ID_169	2
chr1	41329705	41332514	chr1	41364500	41366271	ID_170	2
chr1	41331001	41333722	chr1	41408797	41412180	ID_171	3
chr1	41340414	41345088	chr1	41362542	41365651	ID_172	4
chr1	41362660	41365886	chr1	41408698	41412320	ID_173	9
chr1	41408785	41411035	chr1	41441319	41444082	ID_175	4
chr1	41946682	41949207	chr1	41956148	41958271	ID_181	2
chr1	41946864	41950385	chr1	41958925	41963516	ID_182	6
chr1	41947623	41949686	chr1	41964119	41966208	ID_183	3
chr1	41960479	41962821	chr1	41967837	41969415	ID_184	2
chr1	41979023	41981090	chr1	42091011	42093878	ID_186	2
chr1	42276863	42279415	chr1	42328410	42329943	ID_188	2
chr1	44513272	44517167	chr1	44555383	44558126	ID_197	3
chr1	44513923	44517233	chr1	44565915	44568565	ID_198	5
chr1	44565556	44568463	chr1	44578378	44581153	ID_199	2
chr1	44565788	44568654	chr1	44619204	44622014	ID_200	4
chr1	44790928	44792562	chr1	44854692	44856461	ID_203	2
chr1	45265449	45267268	chr1	45272082	45273690	ID_207	2
chr1	45769166	45771237	chr1	45792417	45795249	ID_211	2
chr1	46594153	46595654	chr1	46648995	46650495	ID_215	2
chr1	47271178	47272889	chr1	47495437	47497877	ID_224	2
chr1	47477709	47480783	chr1	47495366	47498300	ID_225	12
chr1	48503436	48506401	chr1	48512862	48516073	ID_231	4
chr1	48504875	48506498	chr1	48533909	48535753	ID_232	2
chr1	48512866	48515328	chr1	48533265	48535944	ID_233	2
chr1	48515557	48518589	chr1	48533976	48537068	ID_234	7
chr1	48534645	48537621	chr1	48540879	48544589	ID_235	4
chr1	49343240	49345454	chr1	49396594	49398120	ID_237	2
chr1	51424620	51426502	chr1	51431908	51433914	ID_240	2
chr1	54046718	54048885	chr1	54103737	54105384	ID_250	2
chr1	54103837	54106605	chr1	54197935	54200057	ID_251	4
chr1	54738055	54740680	chr1	54763543	54766255	ID_259	4
chr1	54739026	54740600	chr1	54751978	54754303	ID_260	2
chr1	54871969	54874509	chr1	54952618	54954509	ID_262	4
chr1	55893237	55896245	chr1	55971347	55974269	ID_267	4
chr1	55893362	55895108	chr1	56435390	56438005	ID_268	2
chr1	55893759	55896491	chr1	56182989	56187480	ID_269	6
chr1	55937321	55940009	chr1	56183407	56185975	ID_270	2
chr1	56097811	56100324	chr1	56184355	56186058	ID_271	2
chr1	56183157	56186265	chr1	56189846	56193757	ID_272	7
chr1	59386641	59389696	chr1	59393227	59397029	ID_283	5
chr1	61519704	61522428	chr1	61541541	61544055	ID_295	3
chr1	61782676	61785214	chr1	61802537	61804199	ID_300	2
chr1	61945574	61948768	chr1	61960820	61964245	ID_302	28
chr1	61945833	61947457	chr1	61969416	61970931	ID_303	2
chr1	61950963	61952784	chr1	61961190	61963509	ID_306	3
chr1	61960849	61963702	chr1	61969313	61972364	ID_307	4
chr1	62189810	62193303	chr1	62206971	62211120	ID_311	5
chr1	62352036	62354972	chr1	62416246	62419520	ID_313	4
chr1	62695429	62698035	chr1	62787263	62788821	ID_315	2
chr1	64162660	64165532	chr1	64195956	64198890	ID_325	6
chr1	64178702	64181401	chr1	64195944	64197518	ID_327	2
chr1	64196014	64197595	chr1	64384900	64387847	ID_328	3
chr1	64411628	64414535	chr1	64471103	64472805	ID_332	2
chr1	65361638	65364030	chr1	65386691	65389615	ID_340	3
chr1	65362579	65365324	chr1	65430687	65432335	ID_341	2
chr1	65362581	65365293	chr1	65466990	65469608	ID_342	5
chr1	65362637	65365545	chr1	65380251	65384916	ID_343	11
chr1	65362644	65364171	chr1	65500876	65502483	ID_344	2
chr1	65371063	65373646	chr1	65380324	65383142	ID_345	3
chr1	65375151	65378274	chr1	65380368	65383425	ID_346	5
chr1	65379485	65384678	chr1	65385363	65389654	ID_347	10
chr1	65380191	65381885	chr1	65419483	65422396	ID_348	3
chr1	65380238	65384178	chr1	65467424	65469890	ID_349	7
chr1	65381793	65384879	chr1	65401469	65405729	ID_350	4
chr1	65382596	65384788	chr1	65422687	65425315	ID_352	2
chr1	65386173	65388776	chr1	65467425	65470120	ID_353	4
chr1	65386555	65389849	chr1	65400097	65403129	ID_354	3
chr1	65386694	65388271	chr1	65420208	65422064	ID_355	2
chr1	65430337	65431871	chr1	65447527	65450425	ID_358	2
chr1	65447360	65449969	chr1	65467342	65470276	ID_359	3
chr1	65451780	65456851	chr1	65466889	65469711	ID_361	6
chr1	65466980	65468873	chr1	65531941	65533985	ID_363	2
chr1	65959918	65961546	chr1	65992610	65994500	ID_370	2
chr1	65978203	65980404	chr1	65991463	65994293	ID_371	3
chr1	66646896	66648622	chr1	66695843	66697391	ID_378	2
chr1	66719194	66720695	chr1	66735560	66737060	ID_384	2
chr1	66721403	66724037	chr1	66730105	66733612	ID_385	3
chr1	66721944	66729688	chr1	66735591	66738775	ID_386	15
chr1	66735656	66737172	chr1	66860169	66863122	ID_387	2
chr1	66735732	66738594	chr1	66750688	66753231	ID_388	6
chr1	66735745	66738567	chr1	66839172	66840686	ID_389	2
chr1	66735851	66738456	chr1	66746866	66749596	ID_390	2
chr1	66748165	66750071	chr1	66757070	66758741	ID_392	3
chr1	66750665	66752300	chr1	66755964	66757474	ID_393	3
chr1	67893738	67896277	chr1	67904155	67906576	ID_405	2
chr1	68034953	68038030	chr1	68109931	68114328	ID_407	4
chr1	68035251	68037179	chr1	68148072	68149850	ID_408	2
chr1	68078778	68081716	chr1	68111452	68113495	ID_410	2
chr1	68111811	68113313	chr1	68165407	68167952	ID_412	2
chr1	68111903	68114273	chr1	68149067	68150631	ID_413	2
chr1	68148151	68150685	chr1	68164946	68166884	ID_414	3
chr1	68151093	68155080	chr1	68163933	68168339	ID_415	8
chr1	68236548	68238499	chr1	68256740	68258297	ID_418	2
chr1	68638074	68640886	chr1	68679638	68682381	ID_424	2
chr1	68841585	68844335	chr1	68848714	68851623	ID_428	8
chr1	71338378	71342093	chr1	71355527	71358654	ID_435	5
chr1	76171691	76174369	chr1	76189468	76191858	ID_450	2
chr1	76172987	76174777	chr1	76187057	76189074	ID_451	2
chr1	78289706	78292784	chr1	78296040	78299218	ID_462	6
chr1	78297237	78300004	chr1	78338679	78342118	ID_463	6
chr1	78297465	78300820	chr1	78352851	78357083	ID_464	9
chr1	78693906	78695408	chr1	78769112	78770864	ID_467	2
chr1	78719111	78721759	chr1	78769226	78771838	ID_468	2
chr1	78743459	78746425	chr1	78768711	78771020	ID_469	2
chr1	81639538	81641067	chr1	81644993	81647962	ID_480	2
chr1	85778246	85781233	chr1	85794480	85797589	ID_505	8
chr1	85783850	85787698	chr1	85793183	85797646	ID_506	6
chr1	85792469	85796148	chr1	86045100	86047605	ID_507	3
chr1	85795555	85797643	chr1	86071777	86074330	ID_508	3
chr1	85795910	85797444	chr1	85808087	85810878	ID_509	3
chr1	86043146	86044737	chr1	86070482	86072913	ID_514	2
chr1	86044779	86046705	chr1	86172282	86174481	ID_515	2
chr1	88836138	88838216	chr1	89077586	89079623	ID_528	2
chr1	90330366	90333727	chr1	90353936	90357443	ID_537	4
chr1	90354404	90357363	chr1	90371879	90373683	ID_538	2
chr1	90354466	90357299	chr1	90375227	90377518	ID_539	3
chr1	90354641	90357175	chr1	90407245	90410126	ID_540	2
chr1	92034614	92036935	chr1	92075291	92078023	ID_561	2
chr1	92195084	92197229	chr1	92215486	92217212	ID_565	2
chr1	92196402	92199016	chr1	92309953	92312001	ID_567	2
chr1	92197501	92199710	chr1	92207034	92209921	ID_568	2
chr1	92200763	92204159	chr1	92214078	92217589	ID_570	12
chr1	92214064	92218080	chr1	92309159	92310819	ID_571	3
chr1	92303569	92306534	chr1	92364855	92366363	ID_573	2
chr1	92309425	92312340	chr1	92391752	92393399	ID_575	3
chr1	92309444	92312082	chr1	92361591	92363240	ID_576	2
chr1	92342732	92345671	chr1	92350407	92352572	ID_578	2
chr1	92343027	92345517	chr1	92364567	92367128	ID_579	2
chr1	92355679	92361434	chr1	92364850	92367731	ID_580	5
chr1	92355785	92357347	chr1	92361443	92363810	ID_581	2
chr1	92355929	92357619	chr1	92388962	92391770	ID_582	2
chr1	93789150	93790803	chr1	93803804	93805680	ID_586	2
chr1	94049075	94050664	chr1	94088158	94090066	ID_587	2
chr1	94049278	94050779	chr1	94137500	94139000	ID_588	2
chr1	94049312	94052250	chr1	94244058	94247035	ID_589	6
chr1	94072762	94074499	chr1	94079906	94082294	ID_590	2
chr1	94081876	94083402	chr1	94089604	94091300	ID_591	2
chr1	94101558	94105536	chr1	94126442	94130442	ID_592	4
chr1	94102680	94105508	chr1	94244149	94247226	ID_593	5
chr1	94127583	94133833	chr1	94136294	94140050	ID_595	12
chr1	94128836	94132416	chr1	94242770	94247098	ID_596	5
chr1	94128922	94131155	chr1	94157950	94159497	ID_597	2
chr1	94130241	94131835	chr1	94262785	94265397	ID_598	2
chr1	94130413	94132543	chr1	94166812	94168953	ID_599	2
chr1	94134392	94140285	chr1	94243912	94246927	ID_601	14
chr1	94137675	94140215	chr1	94157801	94159567	ID_602	3
chr1	94144800	94148819	chr1	94243886	94246816	ID_603	6
chr1	94145673	94148005	chr1	94156712	94158755	ID_604	3
chr1	94156617	94160689	chr1	94243805	94246958	ID_606	14
chr1	94157259	94159524	chr1	94194829	94197491	ID_607	2
chr1	94157467	94159849	chr1	94166121	94169586	ID_608	5
chr1	94164665	94168923	chr1	94244115	94246976	ID_609	5
chr1	94167218	94168875	chr1	94218365	94220480	ID_610	2
chr1	94194724	94198369	chr1	94243872	94246878	ID_612	4
chr1	94203001	94206621	chr1	94244127	94246728	ID_615	6
chr1	94218788	94223839	chr1	94243898	94246852	ID_617	10
chr1	94243654	94247117	chr1	94262657	94265603	ID_619	8
chr1	94244043	94247078	chr1	94309936	94312114	ID_621	3
chr1	94501010	94502522	chr1	94509805	94512414	ID_627	2
chr1	94723124	94726253	chr1	94789805	94792771	ID_632	6
chr1	95318874	95321494	chr1	95329382	95331077	ID_635	2
chr1	97558172	97560425	chr1	97639526	97641242	ID_645	2
chr1	97558400	97560931	chr1	97608914	97610750	ID_646	2
chr1	97559998	97561583	chr1	97848819	97850522	ID_647	2
chr1	99921560	99924562	chr1	99929191	99932278	ID_654	4
chr1	100109802	100111939	chr1	100127171	100129770	ID_655	2
chr1	100112100	100114000	chr1	100123815	100125589	ID_656	2
chr1	100126910	100129663	chr1	100147366	100149579	ID_658	2
chr1	100127169	100129187	chr1	100144559	100147359	ID_659	2
chr1	100136771	100141104	chr1	100144308	100147497	ID_661	5
chr1	108114074	108116782	chr1	108189433	108192193	ID_676	3
chr1	108189416	108192650	chr1	108244435	108247249	ID_677	3
chr1	108223787	108226332	chr1	108229741	108233406	ID_679	4
chr1	108230106	108232116	chr1	108244289	108245860	ID_680	2
chr1	108232987	108235750	chr1	108244244	108246332	ID_681	2
chr1	109044129	109045734	chr1	109103193	109105134	ID_683	2
chr1	109053906	109055802	chr1	109102348	109104054	ID_684	2
chr1	109072739	109075586	chr1	109096676	109099448	ID_685	3
chr1	109095439	109098118	chr1	109101283	109105281	ID_686	3
chr1	109369730	109372780	chr1	109417814	109421620	ID_689	7
chr1	110192134	110194849	chr1	110200558	110202955	ID_697	3
chr1	110324666	110327724	chr1	110467930	110472063	ID_701	3
chr1	110325121	110327384	chr1	110333694	110336673	ID_702	2
chr1	110334987	110336725	chr1	110525177	110526976	ID_704	2
chr1	110418845	110421436	chr1	110433965	110436640	ID_706	2
chr1	112311111	112313730	chr1	112321325	112322835	ID_718	2
chr1	112935598	112938313	chr1	112945737	112948517	ID_725	2
chr1	114446299	114449764	chr1	114470684	114473672	ID_731	6
chr1	118081148	118083900	chr1	118154827	118156709	ID_756	2
chr1	118082614	118084233	chr1	118104710	118106566	ID_757	2
chr1	119192115	119194361	chr1	119201020	119202538	ID_767	2
chr1	145436204	145438554	chr1	145541640	145544430	ID_828	2
chr1	145437147	145439512	chr1	145456172	145458000	ID_829	2
chr1	150522055	150523837	chr1	150532670	150535418	ID_844	2
chr1	150532599	150536070	chr1	150574565	150577545	ID_845	3
chr1	150533120	150535369	chr1	150540626	150542362	ID_846	4
chr1	150533231	150535128	chr1	150585968	150587519	ID_847	2
chr1	151808083	151810793	chr1	151817484	151818987	ID_856	2
chr1	151939838	151943474	chr1	151965024	151968093	ID_858	4
chr1	151944260	151946501	chr1	151963614	151965172	ID_860	3
chr1	151964502	151968251	chr1	152007254	152009861	ID_862	4
chr1	152006232	152008637	chr1	152019244	152022183	ID_863	6
chr1	153507119	153509034	chr1	153537845	153540221	ID_872	2
chr1	153515504	153517709	chr1	153539039	153541032	ID_874	2
chr1	153669915	153672257	chr1	153720319	153722135	ID_878	3
chr1	154322534	154324247	chr1	154389445	154390997	ID_884	2
chr1	154376297	154380305	chr1	154389660	154392245	ID_885	3
chr1	154389473	154392604	chr1	154403088	154407453	ID_886	11
chr1	154933142	154936026	chr1	154954017	154955911	ID_892	2
chr1	154933194	154935750	chr1	154945271	154947081	ID_893	2
chr1	154946498	154948672	chr1	154973064	154976056	ID_895	2
chr1	154972163	154977678	chr1	154988436	154991522	ID_896	12
chr1	154974081	154976970	chr1	155097005	155098670	ID_897	2
chr1	154978201	154979723	chr1	154988596	154990157	ID_898	2
chr1	154989739	154991630	chr1	155022495	155024415	ID_900	2
chr1	154989787	154991373	chr1	155096987	155098562	ID_901	2
chr1	155057242	155060169	chr1	155095797	155097353	ID_902	2
chr1	155064892	155067444	chr1	155098920	155101361	ID_903	2
chr1	155095600	155099347	chr1	155105653	155109098	ID_905	7
chr1	155095674	155097529	chr1	155161816	155163430	ID_906	3
chr1	155144364	155146103	chr1	155161889	155163600	ID_910	2
chr1	155531982	155534238	chr1	155656367	155658878	ID_920	2
chr1	156074732	156077852	chr1	156082748	156087104	ID_925	6
chr1	156075135	156077669	chr1	156092238	156093750	ID_926	2
chr1	156083745	156086348	chr1	156092450	156095138	ID_927	3
chr1	156425944	156428651	chr1	156431959	156434504	ID_938	2
chr1	156425958	156428794	chr1	156473720	156475349	ID_939	3
chr1	156472295	156475326	chr1	156479245	156482118	ID_943	3
chr1	159884140	159887671	chr1	159892994	159896099	ID_961	9
chr1	160092755	160094965	chr1	160101788	160103395	ID_966	2
chr1	162032518	162034037	chr1	162049843	162052481	ID_979	2
chr1	162342292	162343873	chr1	162349955	162352951	ID_983	4
chr1	162350017	162352737	chr1	162358441	162360356	ID_984	2
chr1	164716408	164717920	chr1	164739130	164741847	ID_989	2
chr1	164716646	164719179	chr1	164723667	164726240	ID_990	4
chr1	165600117	165601876	chr1	165605285	165606830	ID_993	2
chr1	168435457	168437488	chr1	168451484	168453561	ID_1002	3
chr1	168751837	168753455	chr1	169028377	169030924	ID_1003	2
chr1	168973371	168975265	chr1	169027393	169030808	ID_1004	6
chr1	169028186	169030748	chr1	169081551	169084567	ID_1006	3
chr1	169029600	169031284	chr1	169039704	169041257	ID_1008	2
chr1	169902276	169904920	chr1	170271340	170273925	ID_1014	3
chr1	170270904	170273931	chr1	170560555	170563535	ID_1016	4
chr1	170271104	170273867	chr1	170378341	170381264	ID_1017	3
chr1	170378378	170381065	chr1	170560496	170563334	ID_1019	4
chr1	170854417	170856289	chr1	170898540	170900220	ID_1024	2
chr1	172289935	172293019	chr1	172324572	172329591	ID_1028	8
chr1	172290251	172293165	chr1	172311576	172313304	ID_1029	4
chr1	172290675	172293279	chr1	172319516	172322427	ID_1030	3
chr1	172293492	172295167	chr1	172328104	172329617	ID_1031	2
chr1	172319513	172323717	chr1	172324462	172329604	ID_1032	7
chr1	172794133	172796002	chr1	172902090	172904611	ID_1035	3
chr1	172795395	172797440	chr1	172897476	172899715	ID_1036	2
chr1	172862985	172865213	chr1	172902092	172904656	ID_1037	2
chr1	172897258	172899466	chr1	173091161	173093787	ID_1039	2
chr1	172901833	172904662	chr1	173158450	173161581	ID_1040	5
chr1	172901837	172904568	chr1	173090922	173092497	ID_1041	2
chr1	172902079	172904939	chr1	173104890	173107700	ID_1042	3
chr1	172902232	172904585	chr1	172920365	172922529	ID_1043	2
chr1	173020599	173022189	chr1	173090997	173094066	ID_1044	3
chr1	173020676	173023121	chr1	173160072	173161820	ID_1045	2
chr1	173090815	173092407	chr1	173104835	173107939	ID_1046	3
chr1	173090840	173093623	chr1	173157940	173161404	ID_1047	5
chr1	173104993	173107781	chr1	173158020	173159580	ID_1048	3
chr1	173419795	173422718	chr1	173445955	173448324	ID_1049	3
chr1	175160574	175162498	chr1	175238411	175240813	ID_1055	2
chr1	175200026	175203080	chr1	175237410	175240808	ID_1057	5
chr1	175238256	175241159	chr1	175286740	175288596	ID_1058	6
chr1	176462261	176464892	chr1	176483340	176485077	ID_1065	3
chr1	178351403	178353528	chr1	178433458	178435855	ID_1071	2
chr1	179844108	179846955	chr1	179898529	179900944	ID_1076	3
chr1	180490169	180492229	chr1	180499724	180501292	ID_1082	2
chr1	181080342	181081862	chr1	181087525	181090098	ID_1088	2
chr1	181081177	181083833	chr1	181094816	181097687	ID_1089	4
chr1	181087167	181088709	chr1	181094782	181097741	ID_1090	2
chr1	182059905	182062802	chr1	182088418	182091098	ID_1097	4
chr1	182060619	182063125	chr1	182258045	182260867	ID_1098	3
chr1	182154152	182157243	chr1	182258042	182260646	ID_1100	3
chr1	182991897	182994724	chr1	183202620	183204772	ID_1104	3
chr1	183129068	183130799	chr1	183148691	183151644	ID_1105	3
chr1	183203743	183205575	chr1	183240352	183243206	ID_1106	2
chr1	184503812	184506102	chr1	184591472	184593561	ID_1112	2
chr1	184588961	184595302	chr1	184600426	184603600	ID_1114	10
chr1	185285553	185288260	chr1	185533238	185536042	ID_1117	2
chr1	185502650	185504325	chr1	185614306	185617018	ID_1118	2
chr1	185502681	185504231	chr1	185533228	185534757	ID_1119	2
chr1	192669615	192671669	chr1	192732584	192736010	ID_1138	3
chr1	192777351	192779379	chr1	192873884	192875603	ID_1141	2
chr1	192795114	192798031	chr1	192872342	192875104	ID_1142	3
chr1	197289050	197291617	chr1	197407765	197410247	ID_1156	3
chr1	197384231	197385925	chr1	197409934	197412684	ID_1157	2
chr1	197390670	197395174	chr1	197407119	197412917	ID_1158	16
chr1	197409729	197411507	chr1	197416150	197418723	ID_1159	3
chr1	198057706	198060496	chr1	198095166	198097178	ID_1162	2
chr1	198082366	198083922	chr1	198124335	198126002	ID_1163	2
chr1	198094269	198096714	chr1	198124532	198126073	ID_1164	2
chr1	198228398	198230374	chr1	198236024	198237589	ID_1165	2
chr1	198624501	198627121	chr1	198636863	198638572	ID_1166	2
chr1	199727316	199730244	chr1	199746143	199749038	ID_1167	2
chr1	200044120	200045686	chr1	200119903	200121594	ID_1169	2
chr1	200118503	200121603	chr1	200152054	200155050	ID_1170	3
chr1	200383856	200386568	chr1	200451430	200454170	ID_1172	2
chr1	201139174	201141392	chr1	201152579	201154165	ID_1177	3
chr1	201242889	201245123	chr1	201275556	201278841	ID_1179	3
chr1	201244006	201246173	chr1	201279450	201281019	ID_1181	2
chr1	201267839	201269385	chr1	201278609	201280314	ID_1182	2
chr1	201277325	201281740	chr1	201370823	201374694	ID_1183	5
chr1	201345079	201347774	chr1	201350522	201352773	ID_1184	2
chr1	201369502	201372274	chr1	201471492	201474094	ID_1185	2
chr1	201443273	201447153	chr1	201471566	201474104	ID_1187	3
chr1	201456930	201460029	chr1	201471327	201474226	ID_1189	7
chr1	201457887	201459634	chr1	201474371	201476299	ID_1190	2
chr1	201561327	201563116	chr1	201565877	201568747	ID_1198	3
chr1	201566093	201568783	chr1	201682520	201685094	ID_1201	4
chr1	201567211	201569689	chr1	201616660	201618201	ID_1202	2
chr1	201680776	201685448	chr1	201716567	201721106	ID_1204	7
chr1	201977782	201980727	chr1	201990919	201992543	ID_1208	3
chr1	201977971	201980479	chr1	201986486	201989863	ID_1209	4
chr1	201978212	201979764	chr1	202026139	202027916	ID_1210	3
chr1	201979328	201982123	chr1	202074628	202077585	ID_1211	2
chr1	201987603	201989119	chr1	202026214	202029020	ID_1212	2
chr1	202040347	202043367	chr1	202075538	202077851	ID_1213	3
chr1	202053841	202056060	chr1	202080786	202083570	ID_1214	2
chr1	202074245	202078768	chr1	202080468	202083356	ID_1215	5
chr1	202076527	202079138	chr1	202086350	202088973	ID_1217	3
chr1	202251807	202255482	chr1	202260315	202264848	ID_1218	11
chr1	203481857	203483560	chr1	203527070	203529166	ID_1229	3
chr1	203596378	203598584	chr1	203612480	203614078	ID_1232	2
chr1	203596836	203598586	chr1	203604707	203607701	ID_1233	2
chr1	203604107	203607585	chr1	203611022	203613954	ID_1234	6
chr1	203604339	203607136	chr1	203660535	203663323	ID_1235	4
chr1	203838215	203839738	chr1	203857086	203859724	ID_1237	2
chr1	203856478	203858283	chr1	203874570	203877478	ID_1238	2
chr1	204256207	204260446	chr1	204262222	204264794	ID_1246	4
chr1	204262062	204265978	chr1	204287351	204290244	ID_1247	7
chr1	204379784	204389983	chr1	204402263	204408015	ID_1249	14
chr1	204379899	204382842	chr1	204385568	204388902	ID_1250	7
chr1	204382357	204384845	chr1	204389801	204392148	ID_1251	2
chr1	204390120	204392248	chr1	204403472	204406409	ID_1253	5
chr1	204402920	204409341	chr1	204415215	204421440	ID_1255	10
chr1	204403470	204406095	chr1	204461496	204465456	ID_1256	4
chr1	204406531	204409099	chr1	204461500	204463337	ID_1257	2
chr1	204677729	204679350	chr1	204695680	204698274	ID_1261	2
chr1	205240320	205244930	chr1	205266423	205272400	ID_1269	12
chr1	205241266	205245845	chr1	205261951	205265124	ID_1270	8
chr1	205242630	205244306	chr1	205285295	205286960	ID_1271	2
chr1	205243648	205246529	chr1	205252486	205254202	ID_1272	2
chr1	205252604	205255539	chr1	205262302	205265167	ID_1273	3
chr1	205261389	205264074	chr1	205293841	205295460	ID_1274	2
chr1	205262456	205265195	chr1	205285037	205290318	ID_1276	8
chr1	205265787	205267936	chr1	205292612	205294857	ID_1277	2
chr1	205266332	205269208	chr1	205285515	205288368	ID_1278	3
chr1	205506067	205507863	chr1	205512539	205514234	ID_1287	2
chr1	205885626	205888360	chr1	205904733	205906576	ID_1290	2
chr1	205894872	205896800	chr1	205906342	205908853	ID_1292	3
chr1	206685480	206688616	chr1	206698325	206701342	ID_1299	5
chr1	206688621	206690949	chr1	206698438	206700509	ID_1300	2
chr1	207063941	207066016	chr1	207069092	207071980	ID_1305	3
chr1	207179770	207182417	chr1	207199390	207201150	ID_1306	3
chr1	207192232	207194207	chr1	207218948	207221469	ID_1309	2
chr1	207253200	207255784	chr1	207493480	207496253	ID_1311	3
chr1	207253207	207255806	chr1	207476846	207479385	ID_1312	2
chr1	207253315	207255978	chr1	207413068	207416465	ID_1313	4
chr1	207254524	207256054	chr1	207260954	207263192	ID_1315	2
chr1	207259445	207263086	chr1	207265777	207268907	ID_1317	4
chr1	207265159	207267390	chr1	207480395	207483217	ID_1318	2
chr1	207266118	207268081	chr1	207412144	207415372	ID_1319	3
chr1	207412157	207415676	chr1	207476832	207479497	ID_1321	7
chr1	207413463	207416509	chr1	207482809	207485498	ID_1323	3
chr1	207413662	207415870	chr1	207494692	207496229	ID_1324	2
chr1	207476690	207480029	chr1	207493031	207496401	ID_1325	16
chr1	207481849	207485909	chr1	207493490	207496239	ID_1329	4
chr1	207996020	207998273	chr1	208062656	208064998	ID_1333	2
chr1	208263263	208265512	chr1	208280226	208282358	ID_1335	2
chr1	208280807	208282853	chr1	208356297	208359357	ID_1337	3
chr1	208305655	208307230	chr1	208356492	208359314	ID_1338	3
chr1	208355031	208359307	chr1	208376463	208378336	ID_1340	4
chr1	208356302	208359013	chr1	208380874	208382445	ID_1341	2
chr1	208357563	208359379	chr1	208404088	208406769	ID_1342	3
chr1	209123955	209126790	chr1	209439191	209441396	ID_1347	2
chr1	209212784	209214308	chr1	209234936	209237715	ID_1348	2
chr1	209251526	209254367	chr1	209340731	209343180	ID_1350	2
chr1	209252437	209255282	chr1	209268078	209271361	ID_1351	9
chr1	209268029	209269651	chr1	209342369	209344534	ID_1353	2
chr1	209268062	209270780	chr1	209438671	209440658	ID_1354	4
chr1	209432192	209436227	chr1	209438637	209441601	ID_1356	9
chr1	209439257	209441895	chr1	209520006	209523232	ID_1357	5
chr1	209825115	209826655	chr1	209860815	209862613	ID_1358	2
chr1	209832030	209833635	chr1	209861102	209863773	ID_1359	2
chr1	210410762	210413646	chr1	210424677	210427574	ID_1364	3
chr1	210424456	210426183	chr1	210437603	210440129	ID_1365	2
chr1	211209290	211212264	chr1	211242256	211243973	ID_1368	2
chr1	212657784	212662568	chr1	212685199	212688061	ID_1378	6
chr1	212685046	212689006	chr1	212780532	212783472	ID_1379	4
chr1	212685198	212687164	chr1	212739095	212741352	ID_1380	2
chr1	212730227	212733850	chr1	212768454	212771085	ID_1381	5
chr1	212731362	212735401	chr1	212740397	212742232	ID_1382	3
chr1	213383165	213384895	chr1	213403731	213405266	ID_1385	2
chr1	214544521	214547065	chr1	214550153	214552800	ID_1392	3
chr1	214610392	214613070	chr1	214740995	214743466	ID_1393	2
chr1	214611421	214613955	chr1	214667886	214671078	ID_1394	6
chr1	214611764	214614251	chr1	214639219	214641902	ID_1398	6
chr1	214612397	214614373	chr1	214619241	214622058	ID_1399	7
chr1	214619187	214622024	chr1	214640100	214641751	ID_1400	2
chr1	214619481	214622210	chr1	214668208	214671116	ID_1401	2
chr1	214639213	214642001	chr1	214668177	214669781	ID_1402	2
chr1	216465806	216468610	chr1	216635799	216638371	ID_1409	2
chr1	216579606	216582321	chr1	216634635	216637214	ID_1410	3
chr1	218549065	218552311	chr1	218555716	218558405	ID_1419	3
chr1	218668752	218671100	chr1	218747371	218750123	ID_1421	2
chr1	218670019	218671541	chr1	218757599	218760391	ID_1422	2
chr1	218746194	218749425	chr1	218757624	218760518	ID_1424	3
chr1	218758230	218760870	chr1	218877851	218880800	ID_1425	3
chr1	218758295	218761014	chr1	219111470	219113032	ID_1426	2
chr1	218832839	218835451	chr1	218878260	218880872	ID_1428	2
chr1	218878066	218880665	chr1	218884001	218885674	ID_1429	2
chr1	221139588	221142145	chr1	221212890	221215642	ID_1436	2
chr1	221487376	221489995	chr1	221567519	221569165	ID_1439	2
chr1	221508803	221510317	chr1	221567216	221569092	ID_1440	2
chr1	222455176	222457985	chr1	222460263	222462961	ID_1446	2
chr1	222926898	222928509	chr1	222957184	222959542	ID_1448	2
chr1	222989647	222991862	chr1	222996641	222998536	ID_1451	2
chr1	223901526	223904134	chr1	223908747	223910250	ID_1457	2
chr1	224392428	224394265	chr1	224453261	224454835	ID_1463	2
chr1	224437973	224441756	chr1	224453160	224456109	ID_1464	13
chr1	224454805	224456330	chr1	224480283	224481863	ID_1465	2
chr1	225651760	225654594	chr1	225923572	225926320	ID_1469	2
chr1	225842011	225845067	chr1	225923400	225927015	ID_1470	6
chr1	225842369	225844879	chr1	225886607	225888139	ID_1471	3
chr1	225885601	225889493	chr1	225921866	225925092	ID_1473	4
chr1	226186892	226188611	chr1	226248575	226250263	ID_1475	2
chr1	226850306	226852116	chr1	227001667	227004386	ID_1482	2
chr1	226856644	226858906	chr1	226866290	226868216	ID_1483	2
chr1	226857924	226860465	chr1	226964909	226966492	ID_1484	2
chr1	226950035	226953261	chr1	226965010	226967810	ID_1487	8
chr1	226965235	226967796	chr1	227001495	227003080	ID_1488	3
chr1	227948915	227953421	chr1	228132763	228135551	ID_1493	4
chr1	228073185	228075137	chr1	228133703	228135451	ID_1494	2
chr1	228973182	228975928	chr1	228995677	228997253	ID_1503	2
chr1	228976607	228978235	chr1	228995669	228998120	ID_1504	2
chr1	228976688	228978209	chr1	229355904	229358534	ID_1505	3
chr1	228976743	228979637	chr1	229037583	229040434	ID_1506	3
chr1	228978015	228979558	chr1	229229523	229232434	ID_1507	2
chr1	228995629	228998495	chr1	229002360	229005140	ID_1508	3
chr1	228995982	228998586	chr1	229037438	229040096	ID_1509	4
chr1	229002025	229004211	chr1	229363683	229366430	ID_1510	2
chr1	229037698	229040408	chr1	229356972	229358482	ID_1511	2
chr1	229099885	229101538	chr1	229229300	229230990	ID_1513	2
chr1	229194110	229195872	chr1	229355668	229358225	ID_1514	2
chr1	229204609	229207556	chr1	229230643	229232209	ID_1515	2
chr1	229229513	229232216	chr1	229355993	229360435	ID_1516	7
chr1	229253325	229255395	chr1	229356100	229358128	ID_1517	2
chr1	229326576	229329446	chr1	229355700	229358411	ID_1518	3
chr1	229355604	229358581	chr1	229364340	229367285	ID_1520	11
chr1	229355759	229358802	chr1	229386849	229390591	ID_1521	3
chr1	229359278	229360800	chr1	229364155	229366332	ID_1522	2
chr1	229365104	229367834	chr1	229387957	229390556	ID_1523	3
chr1	230212150	230215222	chr1	230248234	230251036	ID_1531	5
chr1	230212320	230215295	chr1	230239004	230242109	ID_1532	5
chr1	230219006	230221562	chr1	230248685	230250980	ID_1533	2
chr1	230219899	230221951	chr1	230239380	230241321	ID_1534	2
chr1	230226353	230228081	chr1	230248418	230251178	ID_1535	2
chr1	230238844	230244357	chr1	230248151	230251215	ID_1536	18
chr1	231530194	231531883	chr1	231650315	231654574	ID_1540	4
chr1	231530479	231533421	chr1	231542313	231547198	ID_1541	5
chr1	231935850	231937468	chr1	231963019	231965616	ID_1542	4
chr1	232663798	232670551	chr1	232673148	232676031	ID_1550	7
chr1	232672736	232674838	chr1	232679153	232681943	ID_1551	2
chr1	232673067	232676138	chr1	232709364	232712223	ID_1552	6
chr1	233749039	233751557	chr1	233789757	233793578	ID_1561	6
chr1	233789683	233792454	chr1	233808247	233810094	ID_1563	3
chr1	233842155	233844968	chr1	233866053	233868371	ID_1565	3
chr1	234005499	234007165	chr1	234043762	234046615	ID_1566	3
chr1	234657972	234659857	chr1	234734615	234738207	ID_1569	3
chr1	234658099	234660871	chr1	234699639	234701964	ID_1570	2
chr1	234668509	234670136	chr1	234677848	234680336	ID_1572	2
chr1	234734182	234736641	chr1	234747050	234749081	ID_1573	2
chr1	234734653	234737659	chr1	234858441	234860093	ID_1574	3
chr1	234735057	234737285	chr1	234906960	234909721	ID_1575	2
chr1	234735293	234737009	chr1	235104540	235106478	ID_1576	2
chr1	234742743	234746229	chr1	234858397	234860875	ID_1577	5
chr1	234745379	234749810	chr1	235131714	235134675	ID_1578	5
chr1	234745950	234748572	chr1	235121461	235124778	ID_1579	3
chr1	234746131	234749101	chr1	234791766	234793680	ID_1580	2
chr1	234746573	234748650	chr1	235104729	235106342	ID_1581	3
chr1	234746874	234750093	chr1	234857147	234861570	ID_1582	7
chr1	234747075	234748806	chr1	235109667	235111251	ID_1583	2
chr1	234747292	234748802	chr1	234819238	234821429	ID_1584	2
chr1	234858543	234861469	chr1	235132977	235134772	ID_1586	3
chr1	234858694	234861394	chr1	235105245	235107015	ID_1587	2
chr1	234858814	234861481	chr1	235121898	235124317	ID_1588	4
chr1	235010997	235013725	chr1	235091847	235093439	ID_1589	2
chr1	235093319	235095516	chr1	235122786	235124609	ID_1591	2
chr1	235096554	235099523	chr1	235131461	235135643	ID_1592	6
chr1	235096849	235099341	chr1	235121850	235124424	ID_1593	4
chr1	235097175	235099448	chr1	235104849	235106404	ID_1594	2
chr1	235104440	235108452	chr1	235120986	235124846	ID_1595	16
chr1	235104769	235108486	chr1	235131847	235135806	ID_1596	8
chr1	235105833	235108115	chr1	235245787	235248408	ID_1598	2
chr1	235109761	235112537	chr1	235120291	235124727	ID_1599	7
chr1	235110170	235112533	chr1	235132920	235134729	ID_1600	2
chr1	235120459	235125083	chr1	235131631	235135913	ID_1601	19
chr1	235122588	235124212	chr1	235245313	235246941	ID_1602	2
chr1	235132518	235134580	chr1	235246431	235248587	ID_1603	2
chr1	240475006	240477646	chr1	240547694	240550265	ID_1613	4
chr1	241754450	241757052	chr1	241765635	241767420	ID_1617	2
chr1	241772132	241774977	chr1	242001148	242002879	ID_1618	2
chr1	241803254	241806170	chr1	241999841	242002813	ID_1619	8
chr1	241803264	241805266	chr1	241850906	241853808	ID_1620	3
chr1	241804471	241806312	chr1	241912127	241914709	ID_1621	3
chr1	241869184	241873217	chr1	241999035	242001620	ID_1622	3
chr1	241911804	241914904	chr1	241999888	242003171	ID_1624	4
chr1	241912556	241914812	chr1	241944160	241946252	ID_1625	3
chr1	241999920	242002926	chr1	242008701	242012987	ID_1627	5
chr1	244436475	244439295	chr1	244442858	244445657	ID_1629	2
chr1	246132703	246134207	chr1	246149556	246151186	ID_1634	2
chr1	246931369	246934619	chr1	246957025	246961041	ID_1637	4
chr10	1995224	1998265	chr10	2009569	2012481	ID_1654	13
chr10	1998362	2004704	chr10	2009238	2012439	ID_1655	8
chr10	1998540	2001280	chr10	2152957	2155644	ID_1656	2
chr10	2009602	2012528	chr10	2254976	2258038	ID_1657	15
chr10	2009612	2012135	chr10	2160213	2163226	ID_1658	5
chr10	2009618	2011426	chr10	2152657	2155718	ID_1659	5
chr10	2009749	2012389	chr10	2019415	2021087	ID_1660	3
chr10	2152889	2155834	chr10	2255020	2256540	ID_1661	2
chr10	2152917	2155876	chr10	2160547	2163089	ID_1662	5
chr10	2160266	2163177	chr10	2255110	2257801	ID_1664	4
chr10	3131800	3134150	chr10	3137535	3139454	ID_1670	2
chr10	3505706	3508608	chr10	3541390	3544361	ID_1671	3
chr10	3505721	3508457	chr10	3852265	3854110	ID_1672	2
chr10	3509505	3513012	chr10	3540124	3544119	ID_1673	5
chr10	3509559	3511285	chr10	3522742	3524809	ID_1674	2
chr10	3665708	3668172	chr10	3928692	3930600	ID_1679	2
chr10	3788537	3790546	chr10	3927884	3930366	ID_1680	2
chr10	3817618	3820500	chr10	3852368	3854161	ID_1681	2
chr10	3824884	3827302	chr10	3851080	3853802	ID_1682	2
chr10	3851078	3855280	chr10	3927916	3930613	ID_1685	9
chr10	3851161	3853934	chr10	3976196	3978931	ID_1686	2
chr10	3851177	3853959	chr10	3931075	3933734	ID_1687	2
chr10	3851282	3855222	chr10	3866205	3869020	ID_1688	5
chr10	3851935	3854047	chr10	4385415	4388328	ID_1689	2
chr10	3852298	3853972	chr10	3869573	3871511	ID_1690	3
chr10	3852540	3855123	chr10	3892763	3894544	ID_1691	2
chr10	3866252	3869164	chr10	3927662	3930603	ID_1692	3
chr10	3869585	3872286	chr10	3894538	3896281	ID_1694	2
chr10	3869773	3871603	chr10	3927583	3930394	ID_1695	2
chr10	3893205	3896306	chr10	3928695	3931931	ID_1696	6
chr10	3927479	3930862	chr10	3975965	3979039	ID_1698	3
chr10	3928638	3930487	chr10	4705071	4706945	ID_1699	2
chr10	3936151	3938856	chr10	3977161	3978910	ID_1700	2
chr10	4284756	4287673	chr10	4301420	4304019	ID_1702	2
chr10	4385521	4388579	chr10	4393547	4398122	ID_1703	9
chr10	4394813	4397197	chr10	4583500	4585070	ID_1704	2
chr10	5589002	5590623	chr10	5674004	5675545	ID_1709	2
chr10	6819034	6821354	chr10	6827943	6830504	ID_1714	2
chr10	7301034	7304137	chr10	7342948	7346048	ID_1719	4
chr10	7302585	7304115	chr10	7352268	7353985	ID_1720	2
chr10	7305174	7307957	chr10	7343181	7345902	ID_1721	3
chr10	7341028	7343652	chr10	7359701	7361717	ID_1722	2
chr10	7341551	7346056	chr10	7351760	7355009	ID_1723	17
chr10	7343157	7345891	chr10	7395433	7398254	ID_1724	4
chr10	8116637	8119600	chr10	8124319	8127211	ID_1728	2
chr10	8125432	8127146	chr10	8229877	8231691	ID_1729	2
chr10	8676006	8677526	chr10	8724317	8726726	ID_1731	2
chr10	8747112	8748632	chr10	8766796	8769761	ID_1733	2
chr10	11834816	11837465	chr10	11917794	11919368	ID_1739	2
chr10	11915195	11919434	chr10	11938985	11941924	ID_1740	10
chr10	11922777	11925689	chr10	11938983	11941902	ID_1741	6
chr10	11928985	11930659	chr10	11939200	11942053	ID_1743	4
chr10	12312531	12314742	chr10	12369667	12373130	ID_1746	3
chr10	12747786	12751178	chr10	12761065	12763930	ID_1748	5
chr10	12761218	12764089	chr10	12885932	12888720	ID_1749	3
chr10	14090222	14092784	chr10	14116432	14118036	ID_1751	2
chr10	14115175	14116785	chr10	14125621	14127609	ID_1752	2
chr10	14694414	14697359	chr10	14783526	14786337	ID_1754	3
chr10	14753838	14756593	chr10	14789284	14790784	ID_1755	2
chr10	17715199	17717054	chr10	18597115	18598788	ID_1765	2
chr10	18269413	18270931	chr10	18447304	18449226	ID_1767	2
chr10	18282288	18283859	chr10	18448602	18450237	ID_1768	2
chr10	18292845	18295002	chr10	18447406	18449133	ID_1769	2
chr10	18445589	18448402	chr10	18451718	18453885	ID_1770	2
chr10	18446460	18450193	chr10	18596150	18599380	ID_1771	6
chr10	18596052	18599278	chr10	18688010	18691372	ID_1772	17
chr10	18596316	18599149	chr10	18678448	18680024	ID_1773	2
chr10	18596362	18597918	chr10	18744191	18745921	ID_1774	2
chr10	18664267	18667181	chr10	18688053	18690921	ID_1775	4
chr10	18677115	18681398	chr10	18687724	18690886	ID_1776	5
chr10	18969830	18971422	chr10	19001281	19003608	ID_1778	2
chr10	21173409	21176260	chr10	21289571	21292594	ID_1781	4
chr10	21174611	21176118	chr10	21178998	21181920	ID_1782	2
chr10	21186450	21189433	chr10	21290425	21292734	ID_1783	3
chr10	21282027	21283773	chr10	21289789	21292697	ID_1784	2
chr10	21289854	21291354	chr10	21471998	21473499	ID_1785	2
chr10	21471934	21474895	chr10	21480605	21484783	ID_1786	4
chr10	21581470	21583173	chr10	21603808	21605932	ID_1788	2
chr10	21806366	21808871	chr10	21814231	21816722	ID_1790	2
chr10	22518026	22519911	chr10	22533887	22535846	ID_1792	2
chr10	22534619	22537489	chr10	22908291	22911085	ID_1793	2
chr10	22535040	22537603	chr10	22715485	22718470	ID_1794	2
chr10	22716416	22718962	chr10	22721622	22724604	ID_1796	4
chr10	22717149	22719630	chr10	22907882	22910690	ID_1797	2
chr10	22842068	22844464	chr10	22908412	22910487	ID_1798	2
chr10	23368874	23370719	chr10	23384317	23387491	ID_1801	4
chr10	24983153	24987203	chr10	24994065	24997526	ID_1804	4
chr10	25040722	25042368	chr10	25050169	25052129	ID_1806	2
chr10	25185047	25187823	chr10	25209170	25211848	ID_1807	2
chr10	26653221	26656066	chr10	26774199	26778273	ID_1811	4
chr10	27068545	27070492	chr10	27148173	27150624	ID_1813	2
chr10	28400655	28402213	chr10	28407637	28409476	ID_1817	2
chr10	28408228	28410496	chr10	28489994	28492263	ID_1818	2
chr10	28488426	28492824	chr10	28505508	28510116	ID_1819	10
chr10	28543260	28544915	chr10	28582275	28583902	ID_1821	2
chr10	29022548	29025535	chr10	29051198	29053825	ID_1823	2
chr10	29051231	29053914	chr10	29061839	29064371	ID_1824	2
chr10	29279503	29281010	chr10	29352916	29355040	ID_1826	2
chr10	29420122	29421714	chr10	29429211	29431172	ID_1827	2
chr10	29429473	29431524	chr10	29526544	29529049	ID_1829	2
chr10	29899537	29901621	chr10	29910262	29911880	ID_1834	2
chr10	29908788	29911617	chr10	29923061	29926060	ID_1835	2
chr10	29911625	29913162	chr10	29946634	29948704	ID_1837	2
chr10	30072026	30074869	chr10	30094685	30096922	ID_1840	3
chr10	30072173	30075006	chr10	30099682	30102613	ID_1841	2
chr10	30072313	30074842	chr10	30093020	30094639	ID_1842	3
chr10	30072476	30074934	chr10	30082828	30085266	ID_1843	2
chr10	30091831	30094590	chr10	30101116	30103529	ID_1845	3
chr10	30710907	30713890	chr10	30825449	30827075	ID_1848	2
chr10	30719530	30721864	chr10	30743568	30746187	ID_1849	2
chr10	30724310	30725914	chr10	30798635	30800937	ID_1850	2
chr10	30725080	30727871	chr10	30824166	30825866	ID_1851	2
chr10	30742348	30745212	chr10	30799661	30801258	ID_1852	3
chr10	30742411	30743963	chr10	30824429	30827196	ID_1853	2
chr10	30798259	30801366	chr10	30824290	30826970	ID_1854	3
chr10	30824406	30827127	chr10	30845621	30848048	ID_1855	2
chr10	32151385	32154369	chr10	32185621	32187501	ID_1857	2
chr10	32184389	32186643	chr10	32228505	32231262	ID_1858	5
chr10	32185060	32187450	chr10	32216399	32219448	ID_1859	3
chr10	32400421	32402515	chr10	32438299	32439865	ID_1861	2
chr10	33269444	33272390	chr10	33297362	33300333	ID_1864	3
chr10	33297983	33300674	chr10	33355855	33357503	ID_1865	2
chr10	34986917	34989596	chr10	35019901	35022200	ID_1872	2
chr10	35414646	35416434	chr10	35483654	35486234	ID_1875	2
chr10	35735796	35737518	chr10	35835804	35837568	ID_1876	3
chr10	35782010	35784656	chr10	35834533	35836264	ID_1877	3
chr10	47007935	47009674	chr10	47056294	47058794	ID_1926	4
chr10	47055482	47059464	chr10	47072803	47075788	ID_1930	12
chr10	47056392	47058158	chr10	47078965	47081689	ID_1931	3
chr10	50758480	50761957	chr10	50775035	50778003	ID_1943	11
chr10	52085326	52087020	chr10	52151574	52153177	ID_1947	2
chr10	52152345	52154421	chr10	52320756	52322634	ID_1949	2
chr10	52152364	52154428	chr10	52163054	52165545	ID_1950	3
chr10	52259937	52261761	chr10	52271567	52273217	ID_1951	2
chr10	54015716	54017274	chr10	54202257	54204646	ID_1958	2
chr10	54077357	54080246	chr10	54202620	54205108	ID_1960	11
chr10	54077565	54080534	chr10	54284814	54286543	ID_1961	3
chr10	54202264	54204847	chr10	54210310	54213277	ID_1962	5
chr10	54636049	54638541	chr10	54642511	54645368	ID_1963	5
chr10	60014425	60016434	chr10	60022270	60024285	ID_1971	3
chr10	60194286	60196827	chr10	60227487	60229239	ID_1973	2
chr10	61881673	61883210	chr10	61898457	61901147	ID_1977	2
chr10	61898256	61900920	chr10	62042050	62044298	ID_1979	2
chr10	62041814	62044306	chr10	62142982	62144695	ID_1980	2
chr10	63366792	63369693	chr10	63387314	63390250	ID_1984	8
chr10	63367479	63369717	chr10	63393421	63396136	ID_1985	2
chr10	63387247	63388867	chr10	63393921	63396778	ID_1987	2
chr10	63387296	63390142	chr10	63505807	63510628	ID_1988	5
chr10	63387362	63390251	chr10	63518229	63522420	ID_1989	4
chr10	63506283	63508522	chr10	63519621	63522325	ID_1990	2
chr10	63517287	63519442	chr10	63596236	63598589	ID_1991	2
chr10	63520656	63522176	chr10	63752766	63755444	ID_1993	2
chr10	63594824	63597213	chr10	63661908	63663502	ID_1996	2
chr10	63701546	63704986	chr10	63751413	63755666	ID_1997	5
chr10	63734132	63736658	chr10	63751423	63754159	ID_1999	4
chr10	63752037	63754267	chr10	63804597	63808369	ID_2000	3
chr10	63752223	63754053	chr10	63808533	63811055	ID_2001	2
chr10	63752350	63754114	chr10	63797696	63799389	ID_2002	2
chr10	63808963	63811276	chr10	63841116	63843839	ID_2003	2
chr10	65362629	65365439	chr10	65470797	65473604	ID_2005	2
chr10	65387989	65391604	chr10	65470662	65473436	ID_2007	3
chr10	65458740	65460541	chr10	65465882	65468706	ID_2008	2
chr10	65458754	65460280	chr10	65470907	65472513	ID_2009	2
chr10	69843673	69845795	chr10	69864226	69866024	ID_2018	2
chr10	69846324	69849768	chr10	69912032	69914975	ID_2019	4
chr10	69847089	69849234	chr10	69896188	69897911	ID_2020	2
chr10	69847202	69848748	chr10	69864170	69867128	ID_2021	2
chr10	69849523	69851390	chr10	69865299	69867016	ID_2022	2
chr10	69864173	69866989	chr10	69895937	69897953	ID_2023	3
chr10	69894299	69897703	chr10	69912078	69914974	ID_2026	3
chr10	73789192	73791990	chr10	73797205	73798789	ID_2037	2
chr10	73807032	73809884	chr10	73847219	73849680	ID_2038	2
chr10	73823584	73825554	chr10	73855263	73859119	ID_2039	3
chr10	73848157	73849672	chr10	73857514	73860248	ID_2040	2
chr10	73856289	73858579	chr10	73866640	73869064	ID_2041	2
chr10	73857692	73859760	chr10	73869332	73870994	ID_2042	3
chr10	74002180	74005835	chr10	74018849	74022044	ID_2044	8
chr10	74002377	74005877	chr10	74013490	74016487	ID_2045	9
chr10	74007343	74010686	chr10	74018970	74021860	ID_2047	6
chr10	74008594	74010181	chr10	74014543	74016091	ID_2048	2
chr10	74013403	74015154	chr10	74032204	74033958	ID_2049	2
chr10	74015811	74017321	chr10	74035236	74036772	ID_2051	2
chr10	74018841	74023058	chr10	74031293	74036376	ID_2052	11
chr10	75312134	75315118	chr10	75334705	75337000	ID_2057	2
chr10	75579256	75580986	chr10	75585418	75587503	ID_2059	2
chr10	75646201	75650244	chr10	75667674	75670482	ID_2061	6
chr10	75646319	75649015	chr10	75651928	75654873	ID_2062	3
chr10	75651644	75653537	chr10	75664823	75666730	ID_2063	2
chr10	75652032	75654469	chr10	75696064	75699163	ID_2064	4
chr10	75779951	75782733	chr10	75815037	75817417	ID_2067	5
chr10	76039312	76040812	chr10	76052518	76054019	ID_2069	2
chr10	76040574	76042552	chr10	76123556	76125641	ID_2070	2
chr10	76053284	76055139	chr10	76124065	76125664	ID_2071	2
chr10	76196338	76198937	chr10	76344171	76345926	ID_2073	2
chr10	76950322	76953196	chr10	76984481	76987030	ID_2075	2
chr10	78342341	78343976	chr10	78434755	78436354	ID_2080	2
chr10	80829807	80831900	chr10	80841946	80843911	ID_2089	2
chr10	80852365	80854964	chr10	80909768	80911393	ID_2090	2
chr10	80909678	80911468	chr10	80922692	80924233	ID_2092	2
chr10	81917101	81918667	chr10	81922444	81924909	ID_2095	3
chr10	81922584	81925118	chr10	81954961	81957618	ID_2096	2
chr10	85440910	85443763	chr10	85523413	85525971	ID_2105	3
chr10	85450669	85453575	chr10	85523364	85525953	ID_2107	6
chr10	85523263	85524844	chr10	85607235	85608986	ID_2109	2
chr10	85523288	85526015	chr10	85630189	85632220	ID_2110	2
chr10	85523359	85524894	chr10	85611238	85613420	ID_2111	2
chr10	88393773	88395437	chr10	88406380	88408358	ID_2117	2
chr10	89406433	89409325	chr10	89416911	89419562	ID_2121	2
chr10	89416789	89419638	chr10	89456458	89458594	ID_2122	3
chr10	89968642	89971277	chr10	90231747	90234540	ID_2125	3
chr10	90144902	90147595	chr10	90284091	90286842	ID_2126	2
chr10	90145304	90147525	chr10	90187210	90189954	ID_2127	2
chr10	90186858	90190192	chr10	90232971	90235650	ID_2128	4
chr10	90187169	90189975	chr10	90284203	90286339	ID_2129	3
chr10	90232967	90236519	chr10	90284174	90287166	ID_2131	5
chr10	90290078	90292737	chr10	90299666	90302383	ID_2134	2
chr10	90409559	90411462	chr10	90467495	90469448	ID_2136	2
chr10	91021156	91022728	chr10	91235333	91238222	ID_2140	2
chr10	91021565	91023666	chr10	91037937	91040126	ID_2141	2
chr10	91234059	91238153	chr10	91240124	91242997	ID_2143	4
chr10	91235351	91238210	chr10	91309006	91313257	ID_2144	4
chr10	92643604	92647381	chr10	92688958	92691701	ID_2147	4
chr10	92670734	92673411	chr10	92688757	92691647	ID_2148	3
chr10	92670839	92673533	chr10	92679621	92681846	ID_2149	2
chr10	92679891	92682518	chr10	92688970	92691427	ID_2151	2
chr10	93347878	93354084	chr10	93356533	93360026	ID_2156	7
chr10	93347953	93350991	chr10	93367052	93369953	ID_2157	4
chr10	93348834	93351981	chr10	93364575	93366485	ID_2158	3
chr10	93356762	93358710	chr10	93367411	93369151	ID_2160	2
chr10	93846579	93849063	chr10	93884309	93885919	ID_2164	2
chr10	95223378	95225716	chr10	95230911	95232412	ID_2169	2
chr10	95225644	95227389	chr10	95234354	95237102	ID_2170	2
chr10	97225704	97228601	chr10	97232910	97235701	ID_2176	5
chr10	97232781	97235671	chr10	97237809	97240970	ID_2177	8
chr10	99332593	99335769	chr10	99355140	99357756	ID_2186	4
chr10	99333234	99335207	chr10	99367735	99370346	ID_2187	2
chr10	99333537	99336136	chr10	99343618	99345407	ID_2188	2
chr10	99640678	99645163	chr10	99647753	99650304	ID_2192	5
chr10	100027991	100029856	chr10	100073918	100075948	ID_2193	2
chr10	100838595	100841661	chr10	100845821	100848795	ID_2198	7
chr10	100845743	100848649	chr10	101004652	101006760	ID_2199	3
chr10	101095784	101098629	chr10	101103449	101104958	ID_2200	2
chr10	101724516	101727015	chr10	101736425	101738210	ID_2204	2
chr10	101724763	101726331	chr10	101764898	101767404	ID_2205	3
chr10	101735439	101739245	chr10	101752350	101755793	ID_2206	9
chr10	101736788	101738416	chr10	101766028	101768174	ID_2207	2
chr10	101752720	101755538	chr10	101766084	101767663	ID_2211	3
chr10	102818698	102823736	chr10	102823675	102828937	ID_2215	7
chr10	103892182	103894376	chr10	103910682	103913456	ID_2217	2
chr10	104153846	104156851	chr10	104159263	104163011	ID_2219	3
chr10	104723940	104726824	chr10	104781916	104783787	ID_2222	2
chr10	104879562	104881534	chr10	104999969	105001793	ID_2224	2
chr10	104913153	104914837	chr10	105001614	105003185	ID_2225	2
chr10	104988932	104991131	chr10	105001445	105002990	ID_2226	2
chr10	105390842	105392899	chr10	105396401	105398964	ID_2228	2
chr10	105397747	105399850	chr10	105407385	105410336	ID_2229	3
chr10	105408427	105410703	chr10	105434558	105436440	ID_2231	3
chr10	105879719	105881316	chr10	106058763	106061726	ID_2236	2
chr10	106058490	106061508	chr10	106087742	106091719	ID_2239	13
chr10	106058556	106061498	chr10	106067809	106071510	ID_2240	13
chr10	106058582	106061692	chr10	106098223	106101094	ID_2241	5
chr10	106068476	106071520	chr10	106098477	106100599	ID_2242	3
chr10	106068672	106071396	chr10	106087850	106091277	ID_2243	5
chr10	106077774	106080487	chr10	106088904	106090445	ID_2244	2
chr10	106087857	106091796	chr10	106097224	106100217	ID_2245	6
chr10	112094568	112096879	chr10	112158428	112159973	ID_2255	2
chr10	112154487	112159349	chr10	112184685	112188203	ID_2258	7
chr10	112158419	112160677	chr10	112167945	112170432	ID_2259	3
chr10	112176035	112178700	chr10	112184925	112187544	ID_2260	2
chr10	112184812	112187698	chr10	112254466	112257902	ID_2261	4
chr10	112186551	112189504	chr10	112258438	112260815	ID_2262	2
chr10	112534125	112538029	chr10	112561147	112563906	ID_2266	3
chr10	112561051	112563950	chr10	112674922	112677852	ID_2267	3
chr10	112599772	112601708	chr10	112643920	112646075	ID_2268	2
chr10	112644471	112646045	chr10	112674909	112676581	ID_2269	2
chr10	114090019	114092863	chr10	114119853	114122013	ID_2274	2
chr10	114286643	114288218	chr10	114321980	114324655	ID_2275	2
chr10	114325000	114327212	chr10	114375249	114377111	ID_2276	2
chr10	114347687	114349944	chr10	114501603	114503123	ID_2278	2
chr10	114390067	114393219	chr10	114500479	114503078	ID_2279	4
chr10	114390100	114393062	chr10	114417599	114420454	ID_2280	4
chr10	114391691	114393341	chr10	114815280	114817789	ID_2282	2
chr10	114574278	114576322	chr10	114673946	114676809	ID_2284	2
chr10	114817213	114819175	chr10	114831549	114833564	ID_2286	2
chr10	115084918	115087433	chr10	115120447	115123987	ID_2288	3
chr10	115424414	115426004	chr10	115438349	115440780	ID_2289	2
chr10	116365842	116368728	chr10	116393213	116396030	ID_2292	3
chr10	116473580	116475781	chr10	116482807	116485604	ID_2293	2
chr10	120668188	120671274	chr10	120718568	120720309	ID_2306	4
chr10	121006720	121008259	chr10	121011720	121013347	ID_2308	2
chr10	122739866	122742845	chr10	122834949	122841300	ID_2317	12
chr10	122739982	122742954	chr10	123259220	123263437	ID_2318	4
chr10	122801809	122804651	chr10	122835105	122839268	ID_2321	4
chr10	122829872	122831853	chr10	122835045	122837739	ID_2322	3
chr10	122834944	122836541	chr10	123268488	123271343	ID_2323	2
chr10	122835517	122838671	chr10	122850526	122853870	ID_2324	8
chr10	122836205	122839784	chr10	123258833	123261947	ID_2326	4
chr10	122836313	122837866	chr10	123255350	123257528	ID_2327	2
chr10	122836967	122838577	chr10	123268468	123270939	ID_2328	2
chr10	122850480	122852337	chr10	123270112	123271946	ID_2329	2
chr10	123258768	123266165	chr10	123266478	123275483	ID_2332	22
chr10	123259225	123261605	chr10	123286714	123288703	ID_2334	3
chr10	123260222	123261957	chr10	123454057	123455567	ID_2335	2
chr10	123260402	123261977	chr10	123312219	123313726	ID_2336	2
chr10	123262178	123263777	chr10	123297174	123299282	ID_2337	2
chr10	123262233	123264409	chr10	123312067	123314963	ID_2338	2
chr10	123262258	123264655	chr10	123286111	123288928	ID_2339	2
chr10	123268656	123271527	chr10	123285905	123288783	ID_2341	3
chr10	123271679	123274286	chr10	123294894	123297336	ID_2342	3
chr10	125502118	125504887	chr10	125509772	125512515	ID_2346	2
chr10	126772838	126775542	chr10	126810774	126813607	ID_2352	4
chr10	132724246	132729350	chr10	132732188	132736680	ID_2375	7
chr10	134219495	134221306	chr10	134230655	134233372	ID_2378	2
chr10	134329410	134330991	chr10	134344894	134346582	ID_2380	2
chr10	134329461	134332188	chr10	134403323	134406252	ID_2381	3
chr11	1567614	1570196	chr11	1579215	1581861	ID_2392	2
chr11	2799228	2800801	chr11	2845946	2847861	ID_2398	2
chr11	2799236	2802025	chr11	2820124	2823195	ID_2399	4
chr11	8925842	8927575	chr11	8955307	8957940	ID_2424	2
chr11	10315162	10318032	chr11	10324696	10326823	ID_2430	2
chr11	10329508	10331271	chr11	10344333	10345888	ID_2431	2
chr11	10508602	10510928	chr11	10546420	10549424	ID_2432	3
chr11	10920617	10923838	chr11	10944329	10948146	ID_2435	6
chr11	11833477	11836445	chr11	12064632	12067233	ID_2444	2
chr11	11834098	11836503	chr11	11862109	11864210	ID_2445	2
chr11	11996847	12000269	chr11	12064197	12067317	ID_2447	3
chr11	11996922	11999586	chr11	12012596	12015591	ID_2448	3
chr11	12009098	12010713	chr11	12064616	12067182	ID_2450	2
chr11	12011847	12017116	chr11	12064287	12067092	ID_2452	5
chr11	12012758	12015548	chr11	12037513	12040375	ID_2453	5
chr11	12013978	12015586	chr11	12040723	12042967	ID_2454	2
chr11	12070809	12072331	chr11	12100361	12102000	ID_2455	2
chr11	12071140	12073536	chr11	12086482	12089572	ID_2456	3
chr11	12086537	12090050	chr11	12100486	12103305	ID_2457	9
chr11	12087152	12089439	chr11	12265940	12267487	ID_2458	2
chr11	12087635	12089952	chr11	12159252	12161893	ID_2459	2
chr11	12576966	12578591	chr11	12589746	12591444	ID_2465	2
chr11	12694259	12697438	chr11	12704121	12707916	ID_2466	3
chr11	12694477	12697365	chr11	12749750	12751373	ID_2467	2
chr11	12694678	12696589	chr11	12724153	12725803	ID_2468	2
chr11	12694697	12697642	chr11	12713032	12715742	ID_2469	2
chr11	12695440	12699356	chr11	12744214	12747707	ID_2470	4
chr11	12705596	12707194	chr11	12747654	12749398	ID_2471	2
chr11	12712891	12715668	chr11	12724415	12727003	ID_2472	2
chr11	12724229	12725922	chr11	12741829	12744487	ID_2473	2
chr11	12747848	12750144	chr11	12819097	12821613	ID_2475	2
chr11	12988557	12992076	chr11	13032992	13037722	ID_2479	21
chr11	12989086	12991688	chr11	13180625	13183522	ID_2480	2
chr11	12989207	12991256	chr11	13203548	13206552	ID_2481	4
chr11	12989839	12991803	chr11	13146902	13148454	ID_2482	2
chr11	13034222	13036198	chr11	13093883	13095482	ID_2486	2
chr11	13034782	13036508	chr11	13118575	13121191	ID_2487	2
chr11	14560425	14565492	chr11	14603114	14606414	ID_2492	13
chr11	14561440	14563373	chr11	14610302	14612680	ID_2493	2
chr11	14603411	14607234	chr11	14609021	14612674	ID_2495	7
chr11	14771229	14773622	chr11	14785532	14787262	ID_2498	2
chr11	14775617	14777124	chr11	14785768	14787470	ID_2499	2
chr11	15001875	15003727	chr11	15082600	15084236	ID_2502	2
chr11	18403964	18405586	chr11	18414678	18417455	ID_2508	2
chr11	19440105	19443045	chr11	19462512	19465398	ID_2510	4
chr11	19459380	19461008	chr11	19546005	19547710	ID_2511	2
chr11	19529636	19531273	chr11	19544710	19546308	ID_2513	2
chr11	19616257	19617820	chr11	19648156	19651202	ID_2514	3
chr11	19648263	19650995	chr11	19701639	19703196	ID_2516	4
chr11	19648270	19649835	chr11	19889111	19891486	ID_2517	2
chr11	19735810	19738494	chr11	19747976	19750478	ID_2518	2
chr11	19974091	19976967	chr11	20015490	20017769	ID_2519	2
chr11	20015413	20018405	chr11	20031174	20034407	ID_2521	4
chr11	20015541	20018289	chr11	20387961	20390765	ID_2522	2
chr11	20016726	20018254	chr11	20057286	20058814	ID_2523	2
chr11	20032880	20034430	chr11	20057378	20058908	ID_2524	2
chr11	20042751	20044951	chr11	20056085	20058754	ID_2525	3
chr11	27406932	27409833	chr11	27415835	27419241	ID_2532	3
chr11	27739992	27741666	chr11	27903708	27905462	ID_2533	2
chr11	28539230	28540790	chr11	28612347	28614301	ID_2535	3
chr11	28612516	28615312	chr11	28675622	28677327	ID_2536	2
chr11	28765002	28766551	chr11	28779274	28781608	ID_2539	2
chr11	29286028	29288674	chr11	29314316	29317016	ID_2541	2
chr11	29302319	29303874	chr11	29314043	29315679	ID_2542	2
chr11	32086665	32089293	chr11	32108541	32110202	ID_2550	2
chr11	33736693	33739546	chr11	33743477	33746266	ID_2554	6
chr11	33743513	33745553	chr11	33757016	33759492	ID_2555	2
chr11	34234722	34237829	chr11	34262553	34266284	ID_2560	4
chr11	34235183	34237059	chr11	34338973	34341758	ID_2561	2
chr11	34254467	34257350	chr11	34294925	34297864	ID_2562	3
chr11	34255313	34257242	chr11	34264011	34266307	ID_2563	2
chr11	34263803	34266585	chr11	34366924	34369737	ID_2565	2
chr11	34263869	34266795	chr11	34338391	34341737	ID_2566	4
chr11	34263881	34267214	chr11	34294992	34298194	ID_2567	4
chr11	34264378	34266556	chr11	34343311	34345012	ID_2568	2
chr11	34295116	34297963	chr11	34338759	34341884	ID_2569	6
chr11	34338791	34341663	chr11	34378630	34381444	ID_2571	3
chr11	34339001	34341797	chr11	34375041	34377923	ID_2572	4
chr11	34342199	34345118	chr11	34375222	34377920	ID_2574	2
chr11	34366741	34369619	chr11	34376426	34378123	ID_2575	2
chr11	34391823	34394128	chr11	34447450	34450256	ID_2576	2
chr11	34660760	34663357	chr11	34674200	34676962	ID_2581	3
chr11	35029684	35034590	chr11	35051043	35054020	ID_2583	8
chr11	35030172	35032482	chr11	35056211	35058910	ID_2584	2
chr11	35052434	35054824	chr11	35104784	35107350	ID_2587	2
chr11	35297133	35298808	chr11	35412674	35415532	ID_2592	2
chr11	35372549	35374087	chr11	35411089	35413711	ID_2594	2
chr11	35928360	35931235	chr11	35947826	35950693	ID_2595	4
chr11	35928366	35931131	chr11	36055601	36057970	ID_2596	2
chr11	35928589	35931232	chr11	36169752	36171754	ID_2597	3
chr11	36317551	36320308	chr11	36374997	36377800	ID_2602	4
chr11	36318714	36320467	chr11	36405210	36408273	ID_2603	3
chr11	36375008	36377881	chr11	36405370	36407390	ID_2604	2
chr11	36375090	36376968	chr11	36475994	36478046	ID_2605	3
chr11	36406719	36409097	chr11	36476004	36477560	ID_2606	2
chr11	40323368	40325597	chr11	40349846	40352346	ID_2621	3
chr11	40328199	40329760	chr11	40465855	40468297	ID_2622	2
chr11	40350789	40352461	chr11	40465808	40468195	ID_2623	2
chr11	44160181	44162189	chr11	44170043	44171612	ID_2629	2
chr11	47197284	47200016	chr11	47289795	47291734	ID_2643	2
chr11	47198527	47200075	chr11	47279156	47280853	ID_2644	2
chr11	47876994	47881377	chr11	47935597	47937394	ID_2648	3
chr11	47878427	47881025	chr11	47945865	47947373	ID_2649	2
chr11	47878440	47881134	chr11	47967286	47968827	ID_2650	3
chr11	47878480	47881301	chr11	47958346	47961326	ID_2651	2
chr11	47940136	47943041	chr11	47965034	47967076	ID_2653	2
chr11	57124614	57127143	chr11	57168385	57171820	ID_2669	4
chr11	60895925	60898841	chr11	60920374	60922031	ID_2688	2
chr11	61045597	61047133	chr11	61064132	61065990	ID_2690	2
chr11	61728431	61731166	chr11	61735011	61736780	ID_2696	2
chr11	61729213	61731544	chr11	61737933	61740763	ID_2697	3
chr11	61737874	61742932	chr11	61809882	61813705	ID_2699	6
chr11	61738762	61741853	chr11	61791528	61794792	ID_2700	7
chr11	61738893	61742236	chr11	61777199	61782781	ID_2701	8
chr11	61744848	61746414	chr11	61779151	61781516	ID_2702	2
chr11	61771236	61773528	chr11	61792755	61794540	ID_2703	2
chr11	61778435	61781290	chr11	61793336	61795426	ID_2704	2
chr11	61778781	61780435	chr11	61791655	61793239	ID_2705	2
chr11	61791675	61794847	chr11	61810823	61815628	ID_2707	8
chr11	62274822	62276513	chr11	62311549	62313295	ID_2712	2
chr11	62311760	62314795	chr11	62319675	62322066	ID_2716	4
chr11	62319304	62321889	chr11	62328023	62329730	ID_2718	3
chr11	65148478	65151338	chr11	65186153	65188820	ID_2727	2
chr11	65150416	65151960	chr11	65238291	65239836	ID_2728	2
chr11	65184442	65187482	chr11	65237982	65241112	ID_2729	4
chr11	65188840	65190384	chr11	65238298	65240840	ID_2732	2
chr11	65236687	65241176	chr11	65256583	65260968	ID_2733	7
chr11	65244934	65247712	chr11	65254936	65256777	ID_2735	3
chr11	65245542	65247980	chr11	65258498	65260872	ID_2736	2
chr11	65256311	65259353	chr11	65261496	65265720	ID_2737	3
chr11	65306756	65309733	chr11	65336390	65340078	ID_2738	3
chr11	65727711	65729804	chr11	65768969	65771065	ID_2744	2
chr11	65837274	65839582	chr11	65885427	65888399	ID_2747	2
chr11	65844283	65846820	chr11	65879889	65882132	ID_2748	2
chr11	65879615	65882766	chr11	65901959	65905944	ID_2750	4
chr11	65880091	65881940	chr11	65909059	65910612	ID_2751	2
chr11	65880441	65882975	chr11	65885864	65888685	ID_2752	3
chr11	66654354	66656107	chr11	66702680	66705363	ID_2755	2
chr11	66699591	66702501	chr11	66788556	66791380	ID_2757	2
chr11	66699764	66702603	chr11	66737209	66739853	ID_2758	3
chr11	66700913	66703875	chr11	66821405	66824104	ID_2759	2
chr11	66700970	66705497	chr11	66739975	66743310	ID_2760	6
chr11	66701200	66705512	chr11	66722982	66726028	ID_2761	6
chr11	66702461	66704277	chr11	66716396	66719214	ID_2762	3
chr11	66702611	66704158	chr11	66788506	66791474	ID_2763	2
chr11	66702748	66705369	chr11	66737305	66739908	ID_2764	2
chr11	66717352	66720322	chr11	66738151	66739772	ID_2765	2
chr11	66723109	66726081	chr11	66737063	66739695	ID_2766	2
chr11	66724873	66727007	chr11	66733936	66736719	ID_2767	3
chr11	66737075	66741919	chr11	66798072	66801506	ID_2769	4
chr11	66789142	66791419	chr11	66800062	66802556	ID_2771	2
chr11	66821493	66823603	chr11	66845646	66847332	ID_2772	2
chr11	67139812	67143249	chr11	67145365	67148543	ID_2775	5
chr11	68881672	68884454	chr11	68889289	68892541	ID_2780	4
chr11	68889368	68891813	chr11	69063968	69066445	ID_2781	2
chr11	68890481	68892105	chr11	68910808	68913587	ID_2782	2
chr11	70078302	70081202	chr11	70089599	70092625	ID_2787	4
chr11	72951156	72952687	chr11	72959310	72961895	ID_2799	2
chr11	72959172	72961905	chr11	72981660	72984524	ID_2801	5
chr11	72959367	72962250	chr11	72999000	73000560	ID_2802	3
chr11	72960289	72962208	chr11	72967225	72969039	ID_2803	3
chr11	72983756	72985786	chr11	72998831	73000646	ID_2805	2
chr11	73978068	73981940	chr11	73987340	73991811	ID_2808	17
chr11	73978120	73981742	chr11	73997324	74000990	ID_2809	12
chr11	73988581	73991263	chr11	73998656	74000870	ID_2810	4
chr11	74382674	74385859	chr11	74406601	74409638	ID_2812	12
chr11	74389890	74391491	chr11	74405513	74408200	ID_2814	2
chr11	75035848	75038697	chr11	75052772	75055641	ID_2819	2
chr11	76462543	76465279	chr11	76480413	76482452	ID_2828	3
chr11	83352561	83354358	chr11	83422470	83424902	ID_2850	2
chr11	83400608	83402192	chr11	83421144	83422650	ID_2851	2
chr11	85799498	85802423	chr11	85883826	85885598	ID_2859	4
chr11	85870317	85873223	chr11	85883810	85885785	ID_2860	5
chr11	85884079	85886673	chr11	85903198	85904760	ID_2861	2
chr11	85894141	85895715	chr11	85903237	85906130	ID_2862	3
chr11	86169915	86172647	chr11	86195242	86196827	ID_2864	2
chr11	86176065	86179895	chr11	86193906	86196748	ID_2865	4
chr11	86177134	86180099	chr11	86234041	86237426	ID_2866	3
chr11	86184104	86185605	chr11	86527303	86528803	ID_2868	2
chr11	86194105	86197129	chr11	86235218	86236802	ID_2869	4
chr11	86234278	86236722	chr11	86288997	86290634	ID_2871	2
chr11	86429695	86431236	chr11	86451795	86453327	ID_2873	2
chr11	86445617	86448593	chr11	86452484	86454441	ID_2874	2
chr11	86445823	86448574	chr11	86486052	86488806	ID_2875	2
chr11	86451590	86453109	chr11	86486836	86489032	ID_2876	2
chr11	87588079	87591102	chr11	87611025	87613901	ID_2880	3
chr11	88080511	88082857	chr11	88085463	88088289	ID_2882	2
chr11	88089306	88091150	chr11	88218002	88219788	ID_2883	3
chr11	88135512	88137017	chr11	88147048	88148558	ID_2884	2
chr11	91679537	91681651	chr11	91713830	91716631	ID_2892	3
chr11	93860508	93862812	chr11	93868486	93870499	ID_2900	2
chr11	94840578	94842205	chr11	94864771	94867432	ID_2904	2
chr11	95015584	95018184	chr11	95254435	95256034	ID_2909	2
chr11	95034816	95037344	chr11	95054916	95057126	ID_2910	2
chr11	95058765	95060479	chr11	95097987	95099559	ID_2911	2
chr11	95058879	95060541	chr11	95252861	95254714	ID_2912	2
chr11	95097615	95099201	chr11	95252299	95254800	ID_2913	2
chr11	95230058	95234084	chr11	95252951	95255947	ID_2916	6
chr11	95244489	95246206	chr11	95423809	95425996	ID_2917	2
chr11	95245397	95247467	chr11	95253887	95255594	ID_2918	2
chr11	95252909	95256017	chr11	95420398	95423171	ID_2919	5
chr11	95420307	95422178	chr11	95436751	95439551	ID_2920	2
chr11	95877208	95879989	chr11	95888035	95890681	ID_2922	4
chr11	98580482	98583183	chr11	98704978	98707747	ID_2925	3
chr11	101735994	101737974	chr11	102175937	102178046	ID_2929	4
chr11	101736127	101738932	chr11	101779298	101781967	ID_2930	3
chr11	101877053	101878611	chr11	102175774	102177375	ID_2934	2
chr11	101877484	101879200	chr11	102187945	102189683	ID_2935	2
chr11	102157832	102160447	chr11	102176516	102178674	ID_2936	3
chr11	102170840	102173286	chr11	102187185	102189688	ID_2937	3
chr11	102175644	102179177	chr11	102186490	102189769	ID_2939	58
chr11	102175711	102178664	chr11	102193000	102197543	ID_2940	7
chr11	102175841	102178838	chr11	102181613	102184789	ID_2941	6
chr11	102186506	102189484	chr11	102216635	102219384	ID_2944	2
chr11	102186508	102188110	chr11	102193203	102194856	ID_2945	2
chr11	102398080	102400085	chr11	102423297	102426255	ID_2948	2
chr11	105096265	105098460	chr11	105113899	105116802	ID_2951	2
chr11	106831071	106833794	chr11	106857171	106860732	ID_2953	6
chr11	110054570	110057403	chr11	110065716	110068786	ID_2956	3
chr11	110065709	110068524	chr11	110226324	110229205	ID_2957	2
chr11	110065865	110067666	chr11	110293630	110296537	ID_2958	2
chr11	111472958	111474620	chr11	111576640	111578714	ID_2963	3
chr11	111473127	111476081	chr11	111644722	111647339	ID_2964	2
chr11	111564221	111567147	chr11	111600492	111602074	ID_2966	2
chr11	111600286	111604081	chr11	111607826	111611343	ID_2967	8
chr11	111605424	111607759	chr11	111645637	111647489	ID_2970	2
chr11	111671357	111672902	chr11	111684063	111685821	ID_2972	2
chr11	111883213	111885782	chr11	111895592	111897558	ID_2975	2
chr11	111999563	112001818	chr11	112030020	112032823	ID_2976	2
chr11	112026724	112028281	chr11	112033313	112035057	ID_2978	2
chr11	112111818	112113871	chr11	112119999	112122534	ID_2980	2
chr11	112162714	112165463	chr11	112187571	112190443	ID_2982	2
chr11	114023952	114026902	chr11	114049651	114051574	ID_2992	3
chr11	114029583	114036566	chr11	114048578	114051595	ID_2993	15
chr11	114032216	114035234	chr11	114067501	114070427	ID_2994	7
chr11	114032332	114035474	chr11	114164307	114166902	ID_2995	4
chr11	114032347	114033982	chr11	114064495	114066659	ID_2996	2
chr11	114033084	114035054	chr11	114040662	114042307	ID_2998	3
chr11	114048744	114051559	chr11	114067661	114070513	ID_2999	9
chr11	114067542	114070311	chr11	114163081	114167132	ID_3000	3
chr11	118271733	118274539	chr11	118286850	118291142	ID_3016	4
chr11	118273004	118274734	chr11	118294176	118296084	ID_3017	2
chr11	118287312	118291053	chr11	118293419	118297195	ID_3018	8
chr11	118779806	118783379	chr11	118786142	118790428	ID_3020	5
chr11	118780645	118783376	chr11	118790668	118794329	ID_3021	4
chr11	119230539	119233540	chr11	119237059	119241884	ID_3025	4
chr11	119993793	119995926	chr11	120007718	120010227	ID_3030	2
chr11	120000477	120002765	chr11	120007705	120010641	ID_3031	2
chr11	120195732	120197320	chr11	120201092	120204018	ID_3033	2
chr11	122006600	122009493	chr11	122066398	122069352	ID_3037	2
chr11	122213765	122216198	chr11	122293274	122294882	ID_3039	2
chr11	123307443	123310218	chr11	123323722	123326226	ID_3041	3
chr11	124046815	124050331	chr11	124064066	124066486	ID_3045	3
chr11	124065448	124066984	chr11	124102967	124105810	ID_3046	2
chr11	126194789	126197431	chr11	126208110	126211439	ID_3052	3
chr11	128365860	128367365	chr11	128375544	128377974	ID_3054	2
chr11	128371273	128374236	chr11	128392227	128393761	ID_3055	2
chr11	129164405	129167359	chr11	129193228	129195711	ID_3058	5
chr11	129178282	129179898	chr11	129193207	129196003	ID_3059	2
chr11	130257973	130261459	chr11	130765931	130769229	ID_3061	5
chr11	130258037	130260598	chr11	130299632	130303143	ID_3062	5
chr11	130258040	130259651	chr11	130289489	130291905	ID_3063	2
chr11	130650874	130653799	chr11	130667733	130669797	ID_3066	2
chr11	130651296	130652931	chr11	130766004	130768723	ID_3067	2
chr11	130759969	130762068	chr11	130766308	130768721	ID_3068	3
chr12	680787	682884	chr12	914400	916630	ID_3078	2
chr12	683959	686788	chr12	740088	743068	ID_3079	2
chr12	754297	756281	chr12	859643	861423	ID_3080	3
chr12	1315235	1316850	chr12	1465157	1466932	ID_3084	2
chr12	1325172	1327801	chr12	1583974	1585795	ID_3085	2
chr12	5909614	5912578	chr12	5914207	5918340	ID_3101	9
chr12	6323854	6325752	chr12	6337680	6339185	ID_3103	2
chr12	6324086	6325764	chr12	6386432	6388575	ID_3104	2
chr12	6324511	6327051	chr12	6334521	6337149	ID_3105	2
chr12	6431201	6432707	chr12	6485157	6486937	ID_3106	2
chr12	6443760	6446964	chr12	6484033	6486617	ID_3107	6
chr12	6444086	6447061	chr12	6449805	6452554	ID_3108	2
chr12	6472491	6474012	chr12	6484512	6486927	ID_3109	2
chr12	6485395	6486895	chr12	6492519	6494022	ID_3112	2
chr12	6798102	6799609	chr12	6832773	6834422	ID_3115	2
chr12	6861821	6864352	chr12	6874755	6876328	ID_3117	2
chr12	6872250	6874313	chr12	6887227	6889703	ID_3118	2
chr12	8087458	8089123	chr12	8141174	8144394	ID_3125	3
chr12	8111179	8114931	chr12	8121984	8124753	ID_3126	3
chr12	9284820	9287512	chr12	9291304	9292936	ID_3130	2
chr12	9284859	9286575	chr12	9296738	9298850	ID_3131	2
chr12	9291358	9294156	chr12	9424697	9427336	ID_3133	2
chr12	9296265	9298586	chr12	9424640	9427303	ID_3134	3
chr12	10319315	10321926	chr12	10332137	10333873	ID_3139	2
chr12	10321553	10324519	chr12	10344328	10346082	ID_3140	3
chr12	10321994	10326418	chr12	10331143	10333948	ID_3141	8
chr12	10322648	10326310	chr12	10363658	10367905	ID_3142	3
chr12	10324754	10326257	chr12	10335343	10337717	ID_3143	2
chr12	10331205	10333938	chr12	10365669	10367821	ID_3144	2
chr12	10538283	10540904	chr12	10544453	10547304	ID_3145	2
chr12	12549763	12551545	chr12	12734705	12737328	ID_3150	2
chr12	12555461	12558437	chr12	12601429	12604330	ID_3151	7
chr12	12582288	12584237	chr12	12603565	12605962	ID_3152	2
chr12	12601216	12603322	chr12	12621127	12623880	ID_3153	2
chr12	12684797	12686654	chr12	12691519	12694005	ID_3155	2
chr12	12686335	12687895	chr12	12713322	12715785	ID_3156	2
chr12	12690059	12693828	chr12	12714150	12718088	ID_3157	4
chr12	12691173	12693968	chr12	12734544	12737378	ID_3158	7
chr12	12715767	12718645	chr12	12735402	12737498	ID_3159	2
chr12	12734391	12737505	chr12	12758897	12761753	ID_3160	5
chr12	12751559	12754457	chr12	12763337	12766300	ID_3161	2
chr12	12971674	12973292	chr12	13043001	13045787	ID_3164	2
chr12	12991703	12994494	chr12	12996923	13000871	ID_3165	3
chr12	13023503	13026751	chr12	13043003	13045856	ID_3167	4
chr12	13024134	13025802	chr12	13035068	13036583	ID_3168	2
chr12	13029701	13032351	chr12	13039831	13042256	ID_3169	2
chr12	13251107	13252794	chr12	13374018	13376682	ID_3172	2
chr12	14988100	14991547	chr12	14993460	14996549	ID_3178	10
chr12	14993956	14996357	chr12	15427845	15429769	ID_3180	2
chr12	15304351	15306079	chr12	15428394	15430847	ID_3184	2
chr12	15304529	15307473	chr12	15425891	15428178	ID_3185	2
chr12	15305880	15308458	chr12	15345782	15348453	ID_3186	4
chr12	15345721	15347413	chr12	15351702	15354916	ID_3188	3
chr12	15361594	15363673	chr12	15430391	15431954	ID_3189	2
chr12	15361768	15364014	chr12	15408494	15411299	ID_3190	3
chr12	15751944	15754388	chr12	15780653	15783798	ID_3194	3
chr12	15780847	15783834	chr12	15834633	15837472	ID_3195	3
chr12	19771920	19774772	chr12	19896400	19899352	ID_3202	4
chr12	19807188	19809072	chr12	19896497	19898962	ID_3203	2
chr12	19807547	19809155	chr12	20038756	20041005	ID_3204	2
chr12	19896299	19899329	chr12	20035794	20040883	ID_3205	13
chr12	19896681	19898305	chr12	20365574	20367278	ID_3206	2
chr12	19896767	19899159	chr12	19908392	19910836	ID_3207	2
chr12	19897414	19898962	chr12	20124046	20125770	ID_3208	2
chr12	19897654	19899347	chr12	19923524	19926271	ID_3209	4
chr12	19907814	19910119	chr12	20123302	20125198	ID_3210	2
chr12	19923469	19925125	chr12	20035899	20038894	ID_3211	3
chr12	19923685	19926467	chr12	20124131	20125886	ID_3212	2
chr12	20035374	20037411	chr12	20121648	20123686	ID_3213	2
chr12	20038026	20039551	chr12	20123138	20125801	ID_3214	2
chr12	20121800	20124656	chr12	20364508	20366671	ID_3216	2
chr12	20123228	20126238	chr12	20129786	20132876	ID_3218	5
chr12	20123298	20126030	chr12	20272835	20274699	ID_3219	3
chr12	20587755	20589566	chr12	20663569	20665624	ID_3223	2
chr12	20642632	20644181	chr12	20660023	20661537	ID_3224	2
chr12	20660057	20661558	chr12	20679858	20681358	ID_3225	2
chr12	21691053	21692667	chr12	21712355	21713989	ID_3231	2
chr12	22630268	22631893	chr12	22671023	22672647	ID_3232	2
chr12	24379782	24381519	chr12	24632139	24634121	ID_3240	2
chr12	24640934	24643540	chr12	24648083	24649974	ID_3241	2
chr12	25609518	25611612	chr12	25982070	25983661	ID_3244	2
chr12	25609786	25611555	chr12	26186147	26188900	ID_3245	2
chr12	25981024	25983669	chr12	26265784	26267740	ID_3248	2
chr12	26423544	26426367	chr12	26499617	26501178	ID_3251	3
chr12	26645378	26646911	chr12	26675796	26677663	ID_3254	2
chr12	27678645	27681044	chr12	27702077	27703796	ID_3258	2
chr12	27690415	27693103	chr12	27700907	27703864	ID_3259	2
chr12	27694317	27697066	chr12	27702239	27703967	ID_3260	2
chr12	27701391	27703731	chr12	27706611	27708815	ID_3261	4
chr12	29713697	29716108	chr12	29877456	29880710	ID_3270	6
chr12	29713771	29716093	chr12	29893174	29897268	ID_3271	5
chr12	29713829	29716750	chr12	29729814	29733723	ID_3272	13
chr12	29714510	29716080	chr12	30162329	30163854	ID_3274	2
chr12	29714749	29716600	chr12	30178139	30180160	ID_3275	2
chr12	29714900	29716593	chr12	29734416	29736591	ID_3276	2
chr12	29730997	29732662	chr12	29877622	29880434	ID_3277	2
chr12	29877636	29879258	chr12	29895503	29897485	ID_3279	2
chr12	30161798	30164637	chr12	30178413	30181223	ID_3280	3
chr12	31643489	31646165	chr12	31671712	31673388	ID_3286	2
chr12	31671619	31673368	chr12	31677876	31680661	ID_3287	3
chr12	32587637	32591896	chr12	32605683	32611791	ID_3290	15
chr12	32588827	32590693	chr12	32596549	32599490	ID_3291	4
chr12	33048752	33051788	chr12	33068551	33072680	ID_3296	14
chr12	33049075	33052591	chr12	33057250	33061023	ID_3297	5
chr12	38778705	38780540	chr12	38785154	38788058	ID_3305	3
chr12	38778785	38781406	chr12	38894593	38897767	ID_3306	3
chr12	39290486	39292683	chr12	39296414	39299235	ID_3308	2
chr12	43118141	43119922	chr12	43353925	43356854	ID_3320	2
chr12	45677361	45679837	chr12	45690062	45692057	ID_3326	3
chr12	46766106	46769146	chr12	46776364	46779066	ID_3329	3
chr12	46774814	46782117	chr12	46822874	46827254	ID_3330	9
chr12	46776210	46781925	chr12	46885104	46889364	ID_3332	16
chr12	46776256	46780996	chr12	46865621	46867904	ID_3333	4
chr12	46777153	46778885	chr12	47166740	47169475	ID_3334	2
chr12	46778920	46781767	chr12	47343835	47345443	ID_3335	2
chr12	46779193	46781429	chr12	46860803	46863646	ID_3336	2
chr12	46822834	46827253	chr12	46885255	46889152	ID_3338	14
chr12	46824126	46827147	chr12	46860695	46863086	ID_3339	4
chr12	46824438	46827167	chr12	46865974	46868990	ID_3340	3
chr12	46832772	46835683	chr12	46862011	46863583	ID_3341	2
chr12	46849009	46851188	chr12	46886095	46888454	ID_3342	2
chr12	46860631	46863550	chr12	46885051	46889682	ID_3343	8
chr12	46860833	46863637	chr12	46866291	46868986	ID_3344	4
chr12	46866112	46868983	chr12	46886748	46889372	ID_3345	6
chr12	46886447	46889166	chr12	47055813	47058596	ID_3346	2
chr12	46886465	46888716	chr12	46948675	46952222	ID_3347	4
chr12	46886917	46888794	chr12	47343896	47345430	ID_3348	2
chr12	47057212	47058732	chr12	47343805	47345474	ID_3349	2
chr12	47166291	47168144	chr12	47267174	47269450	ID_3352	2
chr12	47342788	47345562	chr12	47351745	47354888	ID_3355	4
chr12	47343915	47345441	chr12	47411665	47413205	ID_3357	2
chr12	47475391	47479458	chr12	47488247	47491480	ID_3359	5
chr12	47479562	47481133	chr12	47488817	47490744	ID_3360	2
chr12	48213322	48215679	chr12	48220910	48223897	ID_3366	3
chr12	48743637	48746579	chr12	48834878	48837467	ID_3373	2
chr12	50581012	50582756	chr12	50635366	50638144	ID_3391	3
chr12	50594701	50597350	chr12	50634896	50637172	ID_3393	3
chr12	51158066	51160751	chr12	51179348	51180963	ID_3400	2
chr12	51166200	51169262	chr12	51178752	51181568	ID_3401	5
chr12	51178871	51181036	chr12	51417301	51419992	ID_3402	2
chr12	51418912	51421688	chr12	51430985	51433653	ID_3404	2
chr12	52418324	52421720	chr12	52442924	52446418	ID_3411	5
chr12	52429437	52432174	chr12	52462653	52464802	ID_3413	2
chr12	52429800	52432334	chr12	52443037	52446143	ID_3414	4
chr12	52541153	52543924	chr12	52624192	52627084	ID_3419	3
chr12	52541212	52542829	chr12	52672732	52674894	ID_3420	3
chr12	52557502	52559165	chr12	52673248	52675638	ID_3422	2
chr12	52584662	52586505	chr12	52672853	52675826	ID_3423	3
chr12	52584687	52587486	chr12	52636594	52638220	ID_3424	2
chr12	52603129	52604629	chr12	52672999	52674662	ID_3425	2
chr12	52608094	52611019	chr12	52637680	52639353	ID_3427	2
chr12	52608129	52610944	chr12	52672847	52674844	ID_3428	4
chr12	52623476	52627321	chr12	52636919	52639298	ID_3429	3
chr12	52624371	52626030	chr12	52673959	52675742	ID_3430	2
chr12	52636558	52639498	chr12	52672155	52676331	ID_3431	12
chr12	53297588	53300377	chr12	53338551	53340604	ID_3444	3
chr12	53319364	53322736	chr12	53362543	53365464	ID_3446	4
chr12	53321017	53322903	chr12	53342576	53346162	ID_3447	3
chr12	53357286	53359792	chr12	53364076	53365587	ID_3449	2
chr12	53613160	53614960	chr12	53624508	53627516	ID_3453	3
chr12	54163989	54165756	chr12	54219004	54220986	ID_3462	3
chr12	54217873	54220724	chr12	54237998	54239710	ID_3465	4
chr12	54217879	54220455	chr12	54260845	54262939	ID_3466	2
chr12	54237494	54241902	chr12	54260076	54263956	ID_3467	6
chr12	54812967	54818395	chr12	54824463	54827937	ID_3478	12
chr12	57425956	57427988	chr12	57440759	57443325	ID_3495	2
chr12	57478975	57482701	chr12	57504632	57507174	ID_3497	4
chr12	58144581	58147181	chr12	58164518	58166876	ID_3503	2
chr12	63095329	63097388	chr12	63109096	63111375	ID_3507	3
chr12	63096104	63098976	chr12	63124449	63126035	ID_3508	2
chr12	63109474	63112136	chr12	63117761	63121392	ID_3509	3
chr12	63110050	63113006	chr12	63123101	63127149	ID_3510	3
chr12	63117497	63120186	chr12	63123197	63126187	ID_3512	3
chr12	64236328	64239824	chr12	64310446	64313346	ID_3515	4
chr12	64254738	64256485	chr12	64311223	64312943	ID_3516	2
chr12	64293982	64298050	chr12	64310535	64313365	ID_3517	4
chr12	66273505	66275262	chr12	66284857	66287602	ID_3523	2
chr12	68064277	68067019	chr12	68109228	68111176	ID_3528	2
chr12	69400982	69403319	chr12	69458234	69461266	ID_3533	4
chr12	69416748	69419918	chr12	69458376	69461094	ID_3534	5
chr12	69445155	69448327	chr12	69458154	69461169	ID_3535	4
chr12	70976859	70979697	chr12	71036546	71040119	ID_3542	5
chr12	71030957	71033015	chr12	71036623	71038133	ID_3543	2
chr12	71039293	71041225	chr12	71054764	71057195	ID_3544	2
chr12	76098539	76101016	chr12	76113245	76115138	ID_3553	2
chr12	76098938	76101423	chr12	76106042	76107671	ID_3554	2
chr12	76099176	76101405	chr12	76159306	76162106	ID_3555	2
chr12	76346595	76349447	chr12	76370952	76373559	ID_3558	3
chr12	76370878	76373142	chr12	76424010	76425951	ID_3560	2
chr12	79939659	79942636	chr12	80077822	80079576	ID_3569	2
chr12	80375938	80377622	chr12	80446174	80448306	ID_3571	2
chr12	80514317	80516968	chr12	80537061	80538662	ID_3573	2
chr12	80522427	80525584	chr12	80535441	80538809	ID_3574	6
chr12	86157908	86159617	chr12	86228127	86229807	ID_3582	2
chr12	86623029	86625668	chr12	87106106	87107743	ID_3584	2
chr12	87106126	87107775	chr12	87119716	87122459	ID_3586	2
chr12	88205816	88208190	chr12	88213462	88216206	ID_3590	3
chr12	89136774	89139602	chr12	89146427	89149108	ID_3594	2
chr12	89141196	89143944	chr12	89147682	89150057	ID_3595	2
chr12	89146326	89149096	chr12	89318419	89321381	ID_3596	3
chr12	89508826	89511475	chr12	89744933	89747755	ID_3598	2
chr12	89510219	89512846	chr12	89520488	89522385	ID_3599	2
chr12	89519167	89522082	chr12	89573796	89575488	ID_3601	2
chr12	89553927	89556765	chr12	89573858	89575413	ID_3602	2
chr12	89555310	89558162	chr12	89578434	89579995	ID_3603	2
chr12	90102339	90105009	chr12	90149288	90151786	ID_3606	2
chr12	90150514	90152141	chr12	90343695	90345355	ID_3607	2
chr12	90161728	90164563	chr12	90168395	90170811	ID_3608	3
chr12	90161856	90164696	chr12	90222156	90225106	ID_3609	2
chr12	91491572	91494273	chr12	91720372	91723134	ID_3612	5
chr12	91491839	91494385	chr12	91582777	91584797	ID_3613	3
chr12	91491932	91494379	chr12	91532948	91535763	ID_3614	4
chr12	91492102	91494359	chr12	91519880	91521412	ID_3615	2
chr12	91575844	91577499	chr12	91581691	91583669	ID_3617	3
chr12	91582099	91584928	chr12	91720508	91723120	ID_3619	4
chr12	91582175	91583951	chr12	91598318	91599839	ID_3620	2
chr12	91720568	91723283	chr12	92457648	92459748	ID_3621	2
chr12	92278242	92281176	chr12	92464899	92466707	ID_3625	3
chr12	92278791	92281422	chr12	92472954	92474590	ID_3626	3
chr12	92279099	92281237	chr12	92458766	92460529	ID_3627	2
chr12	92279289	92281884	chr12	92461028	92463485	ID_3628	3
chr12	92427340	92428942	chr12	92464092	92466248	ID_3630	2
chr12	92457612	92459261	chr12	92502388	92504066	ID_3631	2
chr12	92457709	92466617	chr12	92470053	92476054	ID_3632	26
chr12	92458205	92460445	chr12	92463537	92466248	ID_3633	3
chr12	93479950	93482849	chr12	93520008	93523182	ID_3638	8
chr12	93483174	93485999	chr12	93519830	93522536	ID_3639	2
chr12	93520154	93522733	chr12	93530646	93533323	ID_3640	3
chr12	93963284	93965138	chr12	94178291	94179809	ID_3641	2
chr12	94176836	94179309	chr12	94450146	94451803	ID_3644	2
chr12	94177562	94180723	chr12	94313829	94316665	ID_3645	3
chr12	94177785	94180542	chr12	94310788	94313671	ID_3646	2
chr12	94217300	94220028	chr12	94315085	94317858	ID_3647	2
chr12	94312018	94313874	chr12	94371062	94372671	ID_3650	2
chr12	95566299	95568632	chr12	95597033	95599739	ID_3654	2
chr12	96029948	96032799	chr12	96046585	96049607	ID_3656	4
chr12	96030117	96032959	chr12	96041768	96044893	ID_3657	5
chr12	102250838	102253818	chr12	102319413	102321088	ID_3674	2
chr12	102252205	102255105	chr12	102269640	102272469	ID_3675	3
chr12	102252319	102253829	chr12	102328582	102331072	ID_3676	2
chr12	102269647	102272772	chr12	102328317	102331639	ID_3677	4
chr12	102317458	102320793	chr12	102328417	102331694	ID_3678	14
chr12	102328709	102331551	chr12	102338755	102341732	ID_3679	3
chr12	102328721	102331338	chr12	102420879	102424473	ID_3680	6
chr12	102329165	102331665	chr12	102414142	102418549	ID_3682	6
chr12	104235208	104237458	chr12	104252023	104254458	ID_3686	2
chr12	104570314	104571995	chr12	104612481	104615046	ID_3692	3
chr12	104570407	104573042	chr12	104586133	104587896	ID_3693	2
chr12	104574601	104576139	chr12	104611984	104613609	ID_3694	2
chr12	104612071	104614791	chr12	104673869	104676006	ID_3696	2
chr12	104612431	104615141	chr12	104678916	104682682	ID_3697	7
chr12	104673498	104675733	chr12	104678946	104681422	ID_3699	2
chr12	105812042	105814051	chr12	105836557	105839476	ID_3703	2
chr12	105836572	105838115	chr12	105955192	105957178	ID_3704	2
chr12	105838115	105840975	chr12	105954678	105957843	ID_3706	3
chr12	106467646	106470318	chr12	106526936	106528884	ID_3708	2
chr12	106468672	106470355	chr12	106500087	106502186	ID_3709	2
chr12	106499312	106503395	chr12	106511953	106514526	ID_3711	4
chr12	111001743	111003476	chr12	111013173	111015855	ID_3725	2
chr12	113342444	113344107	chr12	113352981	113355653	ID_3732	3
chr12	113630710	113632262	chr12	113652593	113654392	ID_3734	2
chr12	115350741	115352342	chr12	115370423	115372888	ID_3745	2
chr12	115357170	115358976	chr12	115370080	115372867	ID_3746	2
chr12	116588734	116590384	chr12	116602193	116604378	ID_3747	2
chr12	116589061	116591480	chr12	116599271	116600961	ID_3748	2
chr12	116598055	116600844	chr12	116607934	116610031	ID_3749	2
chr12	116674685	116676185	chr12	116872830	116874375	ID_3750	2
chr12	116822214	116823854	chr12	116827867	116829429	ID_3751	2
chr12	116826291	116828378	chr12	116843177	116845949	ID_3752	2
chr12	116843149	116846075	chr12	116862973	116865811	ID_3753	2
chr12	116963188	116967024	chr12	116995865	116997521	ID_3754	3
chr12	117292669	117295346	chr12	117301271	117303840	ID_3756	4
chr12	117566727	117569749	chr12	117578890	117582659	ID_3758	6
chr12	117578730	117582498	chr12	117596226	117598469	ID_3759	4
chr12	120425861	120428107	chr12	120523718	120525263	ID_3769	2
chr12	120426296	120429191	chr12	120515956	120518272	ID_3770	2
chr12	120667226	120669985	chr12	120673986	120676764	ID_3773	2
chr12	120671368	120676731	chr12	120700981	120704999	ID_3774	4
chr12	122499671	122503389	chr12	122508980	122512061	ID_3783	6
chr12	122501085	122502617	chr12	122598846	122600401	ID_3784	2
chr12	122509362	122512038	chr12	122597619	122599183	ID_3786	3
chr12	123400790	123403739	chr12	123428064	123431736	ID_3789	3
chr12	123402235	123404073	chr12	123420944	123422493	ID_3790	2
chr12	123424659	123427615	chr12	123429927	123432892	ID_3791	2
chr12	124852433	124855405	chr12	124863672	124866228	ID_3799	3
chr12	124852614	124855141	chr12	124906335	124908954	ID_3800	2
chr12	124852650	124854336	chr12	124869525	124871413	ID_3801	2
chr12	124853727	124855254	chr12	124875330	124877882	ID_3802	2
chr12	124863970	124867762	chr12	124868364	124873822	ID_3803	5
chr12	124868487	124871199	chr12	124907246	124908906	ID_3804	3
chr12	124869294	124871424	chr12	124876259	124878451	ID_3805	2
chr12	124906855	124908687	chr12	124977541	124979237	ID_3809	2
chr12	125312376	125314761	chr12	125387865	125390766	ID_3816	3
chr12	125312610	125314976	chr12	125321534	125323060	ID_3817	2
chr12	125312666	125315253	chr12	125400526	125402041	ID_3818	2
chr12	125387722	125390422	chr12	125403272	125406173	ID_3819	2
chr12	125399515	125401205	chr12	125411753	125413625	ID_3820	2
chr12	130580977	130583895	chr12	130612598	130615197	ID_3838	4
chr12	130581279	130583839	chr12	130610619	130612230	ID_3839	2
chr12	130604554	130607427	chr12	130609600	130614179	ID_3840	5
chr12	130609298	130614555	chr12	130620464	130628829	ID_3843	23
chr12	130615390	130617014	chr12	130623287	130626044	ID_3847	3
chr12	131403885	131406886	chr12	131411758	131415394	ID_3849	5
chr12	131403886	131406895	chr12	131509460	131517638	ID_3850	14
chr12	131404090	131405677	chr12	131557286	131559419	ID_3851	2
chr12	131411792	131414789	chr12	131509449	131514976	ID_3852	9
chr13	21635581	21637237	chr13	21642610	21645354	ID_3866	2
chr13	21642544	21645590	chr13	21652128	21655870	ID_3867	4
chr13	24062537	24064141	chr13	24131845	24133371	ID_3869	2
chr13	24078271	24082569	chr13	24132151	24134765	ID_3870	4
chr13	27555863	27558928	chr13	27596822	27599457	ID_3874	3
chr13	30698750	30701527	chr13	30715673	30718232	ID_3878	3
chr13	30705450	30707067	chr13	30715313	30716896	ID_3879	2
chr13	30910198	30912465	chr13	30914951	30917972	ID_3881	3
chr13	33692721	33695728	chr13	33698987	33701942	ID_3889	4
chr13	33699002	33701476	chr13	33852938	33855691	ID_3890	2
chr13	33809031	33811185	chr13	33852915	33855574	ID_3891	2
chr13	33845090	33846945	chr13	33854032	33855769	ID_3892	2
chr13	33853005	33855538	chr13	33859474	33861183	ID_3893	2
chr13	38945620	38947558	chr13	38967874	38969775	ID_3937	2
chr13	40675713	40677528	chr13	40690062	40691787	ID_3942	4
chr13	40688808	40690504	chr13	40726429	40728543	ID_3943	2
chr13	40688912	40691725	chr13	40809092	40811859	ID_3944	2
chr13	40689818	40691831	chr13	40703912	40706290	ID_3945	4
chr13	40809132	40811882	chr13	40845340	40848012	ID_3946	2
chr13	40976058	40977558	chr13	41014087	41015605	ID_3950	2
chr13	41014407	41016997	chr13	41026395	41029494	ID_3952	3
chr13	41635449	41637653	chr13	41700771	41703503	ID_3955	2
chr13	43467856	43470435	chr13	43540660	43543244	ID_3960	2
chr13	43568202	43571174	chr13	43578388	43583185	ID_3961	4
chr13	43569545	43572127	chr13	43726909	43729462	ID_3962	2
chr13	43578676	43581294	chr13	43726743	43728390	ID_3963	2
chr13	43726580	43729558	chr13	43833673	43836801	ID_3964	12
chr13	43726912	43729284	chr13	44005255	44009533	ID_3965	5
chr13	43833754	43836684	chr13	44005400	44008037	ID_3966	5
chr13	43834867	43836597	chr13	43843177	43844685	ID_3967	2
chr13	44732173	44735444	chr13	44804849	44807723	ID_3969	4
chr13	44732496	44734027	chr13	44802912	44804469	ID_3970	2
chr13	44732517	44734046	chr13	44874212	44877086	ID_3971	2
chr13	44732563	44735330	chr13	44879309	44881155	ID_3972	4
chr13	44733298	44735491	chr13	44792814	44795855	ID_3973	3
chr13	44773368	44775404	chr13	44803839	44806464	ID_3974	2
chr13	44806256	44807764	chr13	44879083	44882020	ID_3976	2
chr13	44840892	44843362	chr13	44874715	44876606	ID_3977	2
chr13	44873995	44876687	chr13	44879987	44882388	ID_3979	4
chr13	44874136	44876048	chr13	45007715	45009688	ID_3980	2
chr13	44874208	44876574	chr13	44882656	44886687	ID_3981	4
chr13	44878051	44880978	chr13	44976691	44979324	ID_3982	2
chr13	44882709	44886517	chr13	44976380	44979353	ID_3985	5
chr13	49355967	49358373	chr13	49391222	49393667	ID_3994	2
chr13	49549262	49551672	chr13	49670214	49673225	ID_3995	3
chr13	49635088	49637932	chr13	49670376	49674111	ID_3996	3
chr13	49940913	49943706	chr13	49948008	49950295	ID_3997	2
chr13	49948765	49950315	chr13	49961252	49962777	ID_3998	2
chr13	50698671	50701003	chr13	50985536	50987071	ID_3999	2
chr13	50733811	50736148	chr13	50818442	50820712	ID_4000	2
chr13	51844778	51846299	chr13	52093456	52095609	ID_4002	2
chr13	52387912	52390000	chr13	52479502	52482301	ID_4006	2
chr13	59660212	59661884	chr13	59685470	59688096	ID_4013	2
chr13	67378580	67381321	chr13	67693890	67696561	ID_4024	2
chr13	73762117	73765237	chr13	73790061	73792066	ID_4032	4
chr13	73789235	73792035	chr13	73910966	73913935	ID_4033	2
chr13	73789488	73791662	chr13	73995314	73997314	ID_4034	2
chr13	73912549	73914122	chr13	73994534	73997308	ID_4036	2
chr13	76334301	76336682	chr13	76360652	76362987	ID_4038	2
chr13	76354597	76356175	chr13	76361389	76363282	ID_4039	2
chr13	81042798	81045445	chr13	81203473	81205044	ID_4055	2
chr13	90385026	90387666	chr13	90399860	90402717	ID_4064	2
chr13	90635043	90636600	chr13	90667144	90669853	ID_4065	2
chr13	91066240	91070421	chr13	91096184	91099110	ID_4067	5
chr13	92260232	92263106	chr13	92291721	92293235	ID_4071	2
chr13	92261680	92263419	chr13	92282067	92283679	ID_4072	2
chr13	92283366	92285927	chr13	92290266	92291938	ID_4073	3
chr13	97760717	97762576	chr13	97958771	97961009	ID_4082	2
chr13	97874386	97878296	chr13	97957672	97961544	ID_4084	5
chr13	97900024	97904017	chr13	97907307	97912822	ID_4085	9
chr13	97901212	97903101	chr13	97959330	97961853	ID_4086	4
chr13	97906936	97910347	chr13	97959205	97962497	ID_4087	9
chr13	97910537	97913903	chr13	97958854	97961777	ID_4090	4
chr13	97959815	97961772	chr13	97978561	97981180	ID_4092	3
chr13	98823282	98826993	chr13	98903935	98906736	ID_4094	3
chr13	102369721	102371300	chr13	102402497	102404129	ID_4112	3
chr13	109479315	109481971	chr13	109510782	109513404	ID_4119	7
chr13	109479533	109482339	chr13	109570004	109572367	ID_4120	3
chr13	109894767	109897490	chr13	110227376	110230236	ID_4124	2
chr13	109894935	109897778	chr13	109908831	109910772	ID_4125	3
chr13	109909415	109911056	chr13	109917211	109918924	ID_4126	2
chr13	109924128	109926023	chr13	110227204	110230158	ID_4127	3
chr13	110131092	110134883	chr13	110227256	110230278	ID_4128	7
chr13	110227442	110230192	chr13	110653059	110655648	ID_4130	4
chr13	110227553	110230255	chr13	110650754	110652677	ID_4131	2
chr13	110227579	110230427	chr13	110394800	110397595	ID_4132	3
chr13	110227609	110230241	chr13	110298174	110301093	ID_4133	2
chr13	110227667	110230218	chr13	110238597	110240810	ID_4134	4
chr13	110298193	110300928	chr13	110395126	110397661	ID_4135	2
chr13	110442434	110444904	chr13	110651150	110654004	ID_4138	2
chr13	110455168	110456825	chr13	110649900	110651691	ID_4140	2
chr13	110649784	110652771	chr13	110669868	110671408	ID_4142	2
chr13	110651588	110655786	chr13	110663360	110666185	ID_4145	5
chr13	110900075	110904098	chr13	110999165	111001743	ID_4147	3
chr13	110997693	111000524	chr13	111063315	111066135	ID_4150	4
chr13	111099337	111102218	chr13	111178606	111181221	ID_4151	2
chr13	111159580	111161529	chr13	111171883	111173551	ID_4152	2
chr13	111407431	111410416	chr13	111467488	111469141	ID_4155	2
chr13	111407548	111410397	chr13	111461215	111463952	ID_4156	2
chr13	113309061	113310745	chr13	113400223	113402387	ID_4163	2
chr13	113364787	113367328	chr13	113375921	113379079	ID_4164	3
chr13	113831187	113834305	chr13	113840208	113842389	ID_4168	4
chr14	22799946	22802786	chr14	22901850	22904700	ID_4180	2
chr14	22801396	22804285	chr14	22838448	22840047	ID_4181	2
chr14	23083051	23085017	chr14	23275513	23278318	ID_4184	3
chr14	23611258	23612901	chr14	23653111	23655960	ID_4190	2
chr14	24834387	24837255	chr14	24861844	24863705	ID_4194	2
chr14	32866258	32869059	chr14	32977726	32980481	ID_4201	3
chr14	32941342	32944196	chr14	32977618	32980554	ID_4202	6
chr14	34726191	34727831	chr14	34744213	34745822	ID_4204	2
chr14	34837636	34839225	chr14	34848080	34850229	ID_4205	2
chr14	34847390	34850432	chr14	34964930	34967693	ID_4206	3
chr14	35628005	35630836	chr14	35681819	35683400	ID_4209	4
chr14	35629046	35630785	chr14	35873094	35874741	ID_4210	2
chr14	35804306	35807435	chr14	35872996	35875772	ID_4211	5
chr14	35804391	35806324	chr14	35838240	35841048	ID_4212	2
chr14	35804796	35807720	chr14	35841400	35845292	ID_4213	3
chr14	37412581	37414082	chr14	37584889	37586881	ID_4217	2
chr14	37421733	37423791	chr14	37585306	37587531	ID_4218	2
chr14	38018480	38020270	chr14	38034954	38037810	ID_4222	5
chr14	38576575	38579575	chr14	38667639	38671266	ID_4223	5
chr14	38656827	38658377	chr14	38667817	38670187	ID_4224	2
chr14	43274928	43277849	chr14	43396704	43398210	ID_4228	2
chr14	49970417	49972481	chr14	49977709	49980695	ID_4232	3
chr14	50459770	50461412	chr14	50466261	50469144	ID_4234	2
chr14	51123592	51126569	chr14	51141303	51144164	ID_4237	2
chr14	52000223	52001856	chr14	52012711	52015439	ID_4238	3
chr14	52546424	52547934	chr14	52577363	52579922	ID_4241	2
chr14	56205996	56207525	chr14	56273712	56275495	ID_4249	2
chr14	56206023	56207637	chr14	56246683	56248387	ID_4250	2
chr14	56245713	56248408	chr14	56272526	56275517	ID_4251	4
chr14	59262574	59265179	chr14	59295180	59297954	ID_4255	2
chr14	59333051	59334790	chr14	59338623	59340380	ID_4256	2
chr14	61942863	61944886	chr14	62029982	62031608	ID_4263	2
chr14	61971712	61974276	chr14	62018136	62020726	ID_4264	2
chr14	62020647	62022311	chr14	62027256	62028898	ID_4265	2
chr14	68429994	68432202	chr14	68721917	68724075	ID_4274	2
chr14	68430008	68431642	chr14	68437314	68439691	ID_4275	2
chr14	68437462	68439760	chr14	69009675	69011403	ID_4276	2
chr14	68438089	68439593	chr14	68696890	68699673	ID_4277	2
chr14	69013525	69016066	chr14	69043335	69046138	ID_4281	4
chr14	69148332	69151164	chr14	69261387	69263983	ID_4282	2
chr14	74261469	74263878	chr14	74298999	74301367	ID_4288	2
chr14	75719889	75721504	chr14	75743531	75745596	ID_4290	2
chr14	75745201	75746909	chr14	75761515	75763368	ID_4293	2
chr14	75917094	75920649	chr14	75926015	75928781	ID_4294	3
chr14	75958779	75960410	chr14	76001202	76003774	ID_4295	2
chr14	76000965	76004131	chr14	76025998	76027898	ID_4297	6
chr14	77370094	77373074	chr14	77497323	77499768	ID_4302	2
chr14	77498739	77500594	chr14	77510063	77513466	ID_4306	4
chr14	79666380	79669568	chr14	80061716	80064446	ID_4310	4
chr14	80007323	80010113	chr14	80061802	80064280	ID_4311	4
chr14	80050260	80053891	chr14	80061771	80064669	ID_4313	5
chr14	80677188	80680027	chr14	80853940	80856858	ID_4317	3
chr14	81439488	81442501	chr14	81445986	81448968	ID_4320	3
chr14	84282538	84284676	chr14	84293806	84295614	ID_4323	2
chr14	85713905	85715830	chr14	86053028	86055220	ID_4326	3
chr14	85993132	85995757	chr14	86053374	86055117	ID_4327	2
chr14	90299459	90301139	chr14	90309803	90312992	ID_4329	4
chr14	90309830	90311912	chr14	90322398	90325302	ID_4330	2
chr14	90310481	90312034	chr14	90377578	90379313	ID_4331	2
chr14	92337478	92339555	chr14	92362521	92365197	ID_4333	3
chr14	93498788	93500488	chr14	93508546	93510960	ID_4334	3
chr14	96562232	96563823	chr14	96569552	96572099	ID_4337	2
chr14	96570591	96572716	chr14	96669516	96672378	ID_4339	6
chr14	96632534	96634081	chr14	96660402	96662537	ID_4342	2
chr14	96660676	96663566	chr14	96733221	96735620	ID_4343	3
chr14	96660947	96663438	chr14	96668768	96671071	ID_4344	4
chr14	100446906	100448640	chr14	100496515	100499012	ID_4355	2
chr14	100462068	100465877	chr14	100496947	100499575	ID_4356	5
chr14	100462126	100464495	chr14	100483588	100487400	ID_4357	5
chr14	100462241	100465010	chr14	100489379	100491717	ID_4358	2
chr14	100462288	100464048	chr14	100472917	100475372	ID_4359	2
chr14	100487232	100490600	chr14	100497021	100499675	ID_4360	3
chr14	100851470	100854185	chr14	100873622	100876352	ID_4362	3
chr14	100872922	100876921	chr14	100881140	100885012	ID_4363	7
chr14	100873167	100876496	chr14	100904285	100907391	ID_4364	8
chr14	100873670	100875411	chr14	100888584	100890707	ID_4365	2
chr14	100881975	100885520	chr14	100903593	100908213	ID_4366	7
chr14	100882593	100884775	chr14	101013117	101015830	ID_4367	2
chr14	100888032	100893484	chr14	100904274	100907126	ID_4368	7
chr14	100893818	100896638	chr14	100904528	100907282	ID_4369	5
chr14	101910537	101912075	chr14	102017894	102020473	ID_4372	2
chr14	103520622	103522338	chr14	103542086	103543735	ID_4374	2
chr14	103575113	103577602	chr14	103588655	103590327	ID_4378	2
chr14	105143791	105148081	chr14	105152827	105156482	ID_4381	4
chr15	31507462	31510230	chr15	31527669	31530130	ID_4405	2
chr15	31656751	31659595	chr15	31663530	31666356	ID_4409	3
chr15	31664832	31666955	chr15	31689228	31690998	ID_4410	3
chr15	31779851	31781858	chr15	31897383	31899288	ID_4411	2
chr15	31796849	31798415	chr15	31897711	31900649	ID_4412	2
chr15	34479680	34481222	chr15	34500596	34502315	ID_4416	2
chr15	35012231	35015566	chr15	35101373	35104432	ID_4418	3
chr15	35584300	35587285	chr15	35598766	35601188	ID_4421	2
chr15	35702978	35704526	chr15	35774052	35776112	ID_4422	2
chr15	39108468	39111530	chr15	39179608	39182433	ID_4425	6
chr15	39108837	39111554	chr15	39185160	39188103	ID_4426	3
chr15	39159300	39162429	chr15	39186491	39188734	ID_4428	4
chr15	39159343	39162149	chr15	39178151	39182620	ID_4429	8
chr15	39171964	39173860	chr15	39185642	39187808	ID_4430	2
chr15	39172208	39173905	chr15	39179515	39182042	ID_4431	2
chr15	39179517	39183099	chr15	39184271	39188892	ID_4432	24
chr15	39179556	39182386	chr15	39370471	39372016	ID_4433	2
chr15	39179637	39182698	chr15	39654080	39657006	ID_4434	4
chr15	39179985	39182574	chr15	39282739	39285609	ID_4435	2
chr15	39186295	39188460	chr15	39479811	39482108	ID_4436	2
chr15	39186494	39187995	chr15	39482685	39484185	ID_4437	2
chr15	39186552	39188476	chr15	39418269	39420247	ID_4438	2
chr15	39480644	39482301	chr15	39655584	39657793	ID_4441	2
chr15	39482681	39485622	chr15	39591679	39593773	ID_4443	3
chr15	39482702	39487282	chr15	39490010	39492723	ID_4444	6
chr15	39482806	39485629	chr15	39654814	39657026	ID_4445	2
chr15	39654812	39656392	chr15	39681761	39685169	ID_4446	3
chr15	39654826	39657154	chr15	39697078	39698782	ID_4447	2
chr15	39683508	39685244	chr15	39695887	39698691	ID_4448	3
chr15	41149221	41151713	chr15	41156911	41159733	ID_4453	2
chr15	41150239	41151802	chr15	41167698	41169769	ID_4454	2
chr15	41157018	41159801	chr15	41169753	41172595	ID_4456	2
chr15	42220264	42222755	chr15	42348383	42351184	ID_4457	2
chr15	45736577	45743758	chr15	45745758	45750340	ID_4468	9
chr15	48064021	48066872	chr15	48085130	48088058	ID_4471	3
chr15	48064025	48066933	chr15	48103154	48106239	ID_4472	8
chr15	48064051	48066909	chr15	48296874	48299988	ID_4473	5
chr15	48064210	48066950	chr15	48080768	48082803	ID_4474	4
chr15	48104019	48106191	chr15	48111643	48114606	ID_4475	2
chr15	48750467	48754108	chr15	48856819	48860492	ID_4476	11
chr15	49546730	49549576	chr15	49577810	49580573	ID_4482	3
chr15	49562580	49565453	chr15	49577952	49580723	ID_4483	4
chr15	49578033	49580642	chr15	50548446	50550279	ID_4485	2
chr15	50140589	50142120	chr15	50147394	50149865	ID_4487	2
chr15	50429060	50430564	chr15	50548305	50550278	ID_4489	2
chr15	56066297	56068710	chr15	56088680	56090394	ID_4501	2
chr15	56331433	56335486	chr15	56343603	56346345	ID_4502	4
chr15	58731240	58734032	chr15	58837011	58840276	ID_4506	4
chr15	59536487	59538291	chr15	59546819	59549908	ID_4507	7
chr15	59547012	59549179	chr15	59591365	59594055	ID_4508	2
chr15	59547207	59550220	chr15	59574542	59577852	ID_4510	7
chr15	59841781	59843367	chr15	59846670	59849534	ID_4513	2
chr15	60118235	60119797	chr15	60293732	60296602	ID_4514	2
chr15	60361838	60364641	chr15	60382203	60385139	ID_4516	3
chr15	60666841	60668471	chr15	60683941	60685547	ID_4518	2
chr15	60698957	60701261	chr15	60704985	60706966	ID_4520	2
chr15	62354803	62357633	chr15	62426566	62429142	ID_4522	3
chr15	62400906	62406869	chr15	62426601	62429284	ID_4523	10
chr15	62403810	62406777	chr15	62411252	62414056	ID_4524	3
chr15	63281913	63283596	chr15	63328271	63329919	ID_4530	2
chr15	63342220	63344430	chr15	63400115	63401776	ID_4532	2
chr15	63509314	63510982	chr15	63538010	63540827	ID_4533	2
chr15	63625042	63626822	chr15	63663628	63665230	ID_4535	2
chr15	64009645	64012393	chr15	64295509	64298431	ID_4538	2
chr15	64009653	64011167	chr15	64151255	64152780	ID_4539	2
chr15	64295452	64298319	chr15	64363131	64365376	ID_4542	2
chr15	67051129	67054038	chr15	67057139	67059813	ID_4555	2
chr15	67315295	67317977	chr15	67339800	67343038	ID_4557	4
chr15	67316463	67318372	chr15	67334188	67336960	ID_4558	2
chr15	67341029	67342793	chr15	67412201	67415041	ID_4559	2
chr15	67357867	67359800	chr15	67396654	67399369	ID_4560	3
chr15	67381404	67383104	chr15	67397705	67399716	ID_4561	2
chr15	67396320	67399724	chr15	67407757	67410871	ID_4562	4
chr15	67396418	67402034	chr15	67411049	67415185	ID_4563	6
chr15	67396552	67398078	chr15	67440967	67443637	ID_4564	2
chr15	67412284	67414861	chr15	67418350	67420288	ID_4567	2
chr15	67417925	67419780	chr15	67441247	67443852	ID_4568	2
chr15	68154536	68156299	chr15	68175570	68178197	ID_4570	3
chr15	68175758	68178591	chr15	68289910	68292681	ID_4572	5
chr15	68175830	68178605	chr15	68218530	68221663	ID_4573	3
chr15	68175854	68178620	chr15	68253563	68255587	ID_4574	2
chr15	68175908	68178704	chr15	68207171	68209479	ID_4575	2
chr15	68206824	68208882	chr15	68289984	68292158	ID_4577	2
chr15	68219011	68221966	chr15	68310628	68312469	ID_4578	2
chr15	68238307	68239971	chr15	68290622	68292580	ID_4579	2
chr15	68883671	68885185	chr15	68897594	68899112	ID_4582	2
chr15	69372446	69374582	chr15	69434620	69437579	ID_4583	2
chr15	69679553	69681528	chr15	69685011	69687388	ID_4586	2
chr15	69848441	69851237	chr15	69870058	69872950	ID_4587	2
chr15	69848617	69850660	chr15	69886342	69887855	ID_4588	2
chr15	69849277	69850841	chr15	69859744	69862533	ID_4589	2
chr15	69859629	69862696	chr15	69886691	69889352	ID_4590	3
chr15	69869899	69873144	chr15	69885464	69889261	ID_4592	4
chr15	69887319	69889382	chr15	70488790	70491030	ID_4593	2
chr15	70387725	70389785	chr15	70393130	70394671	ID_4598	2
chr15	70390441	70394103	chr15	70487581	70492927	ID_4599	4
chr15	70432924	70434613	chr15	70488936	70491432	ID_4602	2
chr15	70487692	70491925	chr15	70766284	70768863	ID_4605	4
chr15	70489043	70490764	chr15	70563481	70565341	ID_4607	4
chr15	70534183	70535729	chr15	70560047	70562813	ID_4608	2
chr15	70561269	70563924	chr15	70798905	70801173	ID_4609	2
chr15	70561296	70566384	chr15	70580675	70585083	ID_4610	6
chr15	70580760	70583701	chr15	70615222	70616937	ID_4611	2
chr15	70667413	70669004	chr15	70767018	70769722	ID_4615	2
chr15	70765760	70768345	chr15	70785587	70787580	ID_4618	3
chr15	70785376	70788708	chr15	70797694	70802505	ID_4619	8
chr15	71420530	71423526	chr15	71542657	71545095	ID_4623	2
chr15	71420659	71422374	chr15	71585847	71589692	ID_4624	3
chr15	71542559	71546142	chr15	71570387	71573083	ID_4626	6
chr15	71543037	71547068	chr15	71585842	71589928	ID_4627	16
chr15	71566166	71568990	chr15	71571621	71573671	ID_4628	2
chr15	71570199	71573615	chr15	71585632	71589509	ID_4629	20
chr15	71571467	71573001	chr15	71737221	71739934	ID_4630	2
chr15	71585584	71589316	chr15	71735939	71740071	ID_4631	6
chr15	71736583	71738819	chr15	71982958	71985016	ID_4633	2
chr15	71983208	71985810	chr15	71999270	72001968	ID_4634	4
chr15	74468858	74471094	chr15	74507162	74509031	ID_4648	3
chr15	74470979	74473393	chr15	74493987	74495773	ID_4649	2
chr15	74491470	74494257	chr15	74506205	74508133	ID_4651	2
chr15	74506574	74508947	chr15	74531188	74532917	ID_4653	2
chr15	76601296	76603283	chr15	76660139	76661997	ID_4667	2
chr15	76627504	76630450	chr15	76659230	76662073	ID_4668	3
chr15	80871181	80874087	chr15	80880039	80882779	ID_4678	2
chr15	85860362	85861874	chr15	85873167	85874717	ID_4684	2
chr15	88160950	88163834	chr15	88189829	88193240	ID_4686	4
chr15	88190239	88191915	chr15	88273748	88276225	ID_4688	2
chr15	88190317	88193263	chr15	88198839	88201265	ID_4689	3
chr15	88190358	88193094	chr15	88254129	88255716	ID_4690	2
chr15	88190434	88193237	chr15	88295831	88297349	ID_4691	2
chr15	88191529	88193131	chr15	88203542	88205138	ID_4692	2
chr15	88274091	88276804	chr15	88294674	88297122	ID_4695	4
chr15	88295094	88297688	chr15	88307032	88309078	ID_4697	2
chr15	89629859	89631769	chr15	89644450	89646130	ID_4702	2
chr15	89643800	89646596	chr15	89662605	89664966	ID_4705	5
chr15	89643974	89646243	chr15	89657053	89662402	ID_4706	5
chr15	90894249	90896739	chr15	90956606	90958135	ID_4714	2
chr15	90944199	90945733	chr15	90955406	90958188	ID_4715	2
chr15	90944375	90947485	chr15	90962460	90964656	ID_4716	3
chr15	90954349	90957135	chr15	90961630	90963453	ID_4717	3
chr15	90956630	90958487	chr15	91135313	91136955	ID_4718	2
chr15	91102227	91105382	chr15	91134268	91138076	ID_4719	11
chr15	92484642	92486143	chr15	92491244	92493132	ID_4726	2
chr15	92489933	92491876	chr15	92517271	92519087	ID_4728	2
chr15	92490196	92493075	chr15	92498424	92500725	ID_4729	2
chr15	92490289	92491941	chr15	92495441	92498360	ID_4730	2
chr15	92496683	92498241	chr15	92507825	92509359	ID_4731	2
chr15	92498451	92500799	chr15	92507963	92510404	ID_4732	2
chr15	93345791	93348854	chr15	93350572	93354406	ID_4734	6
chr15	93347172	93348850	chr15	93446012	93448922	ID_4735	2
chr15	93351176	93353390	chr15	93425632	93427569	ID_4736	2
chr15	93411304	93414213	chr15	93425090	93427406	ID_4737	2
chr15	93425510	93427573	chr15	93447673	93449187	ID_4738	2
chr15	94773169	94776054	chr15	94849873	94851712	ID_4744	2
chr15	94780188	94783061	chr15	94788351	94790816	ID_4745	2
chr15	94781564	94784341	chr15	94848525	94850097	ID_4746	3
chr15	94824057	94826921	chr15	94848966	94851475	ID_4747	2
chr15	94848818	94851478	chr15	94855121	94857773	ID_4749	4
chr15	99342787	99345490	chr15	99440111	99442021	ID_4755	3
chr15	99413516	99418732	chr15	99438393	99441846	ID_4757	10
chr15	99415784	99418757	chr15	99446975	99449460	ID_4758	3
chr15	99439246	99443263	chr15	99443919	99451526	ID_4762	13
chr15	99972313	99975416	chr15	99993870	99996569	ID_4765	3
chr15	101252279	101255190	chr15	101260752	101265062	ID_4768	14
chr15	101261054	101264770	chr15	101298708	101302065	ID_4769	6
chr15	101262453	101265362	chr15	101359150	101360850	ID_4770	2
chr15	101645308	101646906	chr15	101662433	101664452	ID_4776	2
chr16	376738	378902	chr16	400322	402737	ID_4782	3
chr16	762388	764710	chr16	810055	812333	ID_4785	2
chr16	809256	812063	chr16	818670	820193	ID_4789	2
chr16	4338975	4340531	chr16	4365674	4367596	ID_4803	2
chr16	4347766	4349418	chr16	4356121	4357705	ID_4804	2
chr16	10672294	10675443	chr16	10712343	10714439	ID_4819	3
chr16	10692207	10695074	chr16	10822314	10823862	ID_4820	2
chr16	10692264	10697421	chr16	10708948	10717889	ID_4821	12
chr16	10693833	10695716	chr16	10703415	10706228	ID_4822	3
chr16	10694525	10697289	chr16	10746897	10748484	ID_4823	2
chr16	10714866	10716650	chr16	10745846	10748656	ID_4824	3
chr16	11422377	11424082	chr16	11442305	11445116	ID_4829	2
chr16	11677011	11679425	chr16	11734098	11735859	ID_4831	2
chr16	11678286	11681218	chr16	11701843	11703617	ID_4832	2
chr16	11700887	11702444	chr16	11725528	11728125	ID_4833	2
chr16	11700892	11703220	chr16	11733879	11735841	ID_4834	4
chr16	11725364	11728134	chr16	11732835	11734855	ID_4835	2
chr16	14050382	14052851	chr16	14106457	14109537	ID_4843	4
chr16	14393487	14396396	chr16	14620386	14623159	ID_4847	2
chr16	14473713	14478008	chr16	14492142	14494875	ID_4849	3
chr16	15575003	15577818	chr16	15583422	15584968	ID_4851	2
chr16	15582390	15585067	chr16	15594955	15597512	ID_4852	4
chr16	15586937	15589811	chr16	15594961	15597537	ID_4853	3
chr16	15670243	15671832	chr16	15684722	15686310	ID_4855	2
chr16	16059396	16061267	chr16	16089943	16092388	ID_4858	2
chr16	16059520	16061274	chr16	16073705	16075555	ID_4859	2
chr16	16089840	16092541	chr16	16114642	16117394	ID_4860	2
chr16	19103556	19107310	chr16	19125094	19127798	ID_4866	3
chr16	19799779	19802617	chr16	19821491	19824135	ID_4870	3
chr16	20861409	20863235	chr16	20911254	20913700	ID_4872	2
chr16	20861665	20863982	chr16	20914910	20916455	ID_4873	2
chr16	20861765	20864521	chr16	20917794	20919558	ID_4874	3
chr16	22217474	22220007	chr16	22242963	22245816	ID_4880	3
chr16	22223360	22224892	chr16	22243008	22245340	ID_4881	2
chr16	23414298	23417218	chr16	23433601	23436035	ID_4889	4
chr16	24308757	24311277	chr16	24372119	24375091	ID_4893	6
chr16	24310213	24311748	chr16	24318370	24319888	ID_4894	2
chr16	24354752	24356259	chr16	24508734	24511512	ID_4896	2
chr16	24371944	24374572	chr16	24504013	24506745	ID_4898	4
chr16	24656420	24659336	chr16	24711109	24713862	ID_4901	5
chr16	27255850	27257380	chr16	27268565	27271273	ID_4906	2
chr16	28855562	28858940	chr16	28873275	28876783	ID_4912	4
chr16	30855957	30857765	chr16	30905501	30907357	ID_4918	2
chr16	53765013	53768126	chr16	53801420	53804720	ID_4958	4
chr16	56120214	56121754	chr16	56278698	56281610	ID_4964	2
chr16	56378226	56380444	chr16	56416932	56418562	ID_4967	2
chr16	56389021	56391779	chr16	56404437	56407201	ID_4968	2
chr16	56403370	56408471	chr16	56415664	56418618	ID_4969	5
chr16	56639996	56643672	chr16	56675927	56678633	ID_4972	4
chr16	56644196	56645857	chr16	56675912	56678774	ID_4973	2
chr16	56846941	56848945	chr16	56893927	56896613	ID_4975	4
chr16	57336949	57339789	chr16	57412097	57414357	ID_4983	2
chr16	57337939	57339625	chr16	57409866	57412094	ID_4984	2
chr16	57643770	57647598	chr16	57654059	57659068	ID_4990	5
chr16	57833747	57837124	chr16	57839645	57843795	ID_4995	4
chr16	57840682	57843380	chr16	57850364	57852810	ID_4996	2
chr16	57840729	57843565	chr16	57926556	57929510	ID_4997	3
chr16	57841954	57844908	chr16	57855606	57858179	ID_4998	3
chr16	57842919	57845560	chr16	57944625	57946300	ID_4999	2
chr16	58847887	58850728	chr16	58868219	58869821	ID_5004	2
chr16	58965312	58966894	chr16	59243552	59246374	ID_5006	2
chr16	59912663	59914398	chr16	59939690	59941554	ID_5008	2
chr16	61824773	61827568	chr16	61972706	61975445	ID_5014	2
chr16	66416435	66418033	chr16	66441404	66444119	ID_5021	2
chr16	66995693	66998633	chr16	67003628	67006468	ID_5024	7
chr16	67311930	67314779	chr16	67372131	67374089	ID_5027	2
chr16	67330515	67332755	chr16	67344612	67347072	ID_5028	2
chr16	67995475	67997129	chr16	68002089	68003852	ID_5034	2
chr16	68298241	68300414	chr16	68360751	68362960	ID_5036	3
chr16	68321287	68323536	chr16	68362052	68363753	ID_5037	2
chr16	68736961	68739790	chr16	68833125	68835799	ID_5040	3
chr16	68740362	68743126	chr16	68764978	68766945	ID_5041	2
chr16	68834486	68836042	chr16	68842745	68845584	ID_5042	2
chr16	69428943	69430677	chr16	69514154	69516924	ID_5044	2
chr16	69429047	69430992	chr16	69438337	69440183	ID_5045	2
chr16	69429141	69432057	chr16	69442556	69447747	ID_5046	6
chr16	69429293	69432159	chr16	69598380	69600245	ID_5047	2
chr16	69437930	69439575	chr16	69458370	69459925	ID_5049	2
chr16	69759281	69762375	chr16	69774866	69777539	ID_5053	3
chr16	70717452	70721411	chr16	70726773	70729550	ID_5056	3
chr16	70727906	70729596	chr16	70749400	70752257	ID_5057	2
chr16	72324289	72327072	chr16	72960453	72963215	ID_5070	2
chr16	72911465	72912986	chr16	73022804	73025622	ID_5073	2
chr16	72967008	72968585	chr16	73022745	73025142	ID_5075	2
chr16	73022177	73025549	chr16	73053246	73055859	ID_5077	4
chr16	73022380	73024395	chr16	73086278	73090240	ID_5078	3
chr16	73022777	73025706	chr16	73127893	73130923	ID_5079	7
chr16	73023014	73025777	chr16	73077383	73079216	ID_5080	2
chr16	73023545	73025862	chr16	73079414	73081129	ID_5081	2
chr16	73023888	73025824	chr16	73033323	73035642	ID_5082	3
chr16	73080321	73083122	chr16	73174717	73176768	ID_5086	3
chr16	73080448	73082618	chr16	73086366	73089741	ID_5087	4
chr16	73081029	73083849	chr16	73129467	73131011	ID_5088	2
chr16	73089164	73091541	chr16	73128204	73130867	ID_5089	2
chr16	73099970	73104037	chr16	73174753	73177642	ID_5092	4
chr16	73127653	73131698	chr16	73173415	73177720	ID_5095	15
chr16	73145395	73148871	chr16	73173424	73177621	ID_5096	3
chr16	73176015	73177654	chr16	73205223	73207780	ID_5097	2
chr16	73265399	73268127	chr16	73287597	73290544	ID_5101	3
chr16	73287971	73290389	chr16	73298613	73301009	ID_5102	2
chr16	75279084	75281118	chr16	75320772	75322881	ID_5110	2
chr16	77793219	77797747	chr16	77812922	77815957	ID_5116	6
chr16	77798194	77799982	chr16	77812982	77815221	ID_5118	2
chr16	80774261	80775867	chr16	80870274	80871810	ID_5129	2
chr16	80869766	80873179	chr16	80970610	80973938	ID_5131	17
chr16	80870305	80871915	chr16	80945069	80948084	ID_5132	3
chr16	80870532	80872967	chr16	80966131	80968341	ID_5133	3
chr16	80871027	80873059	chr16	80880673	80882306	ID_5134	2
chr16	80957425	80961155	chr16	80970632	80973545	ID_5137	4
chr16	81433630	81436482	chr16	81440899	81442418	ID_5141	2
chr16	81437960	81439743	chr16	81739746	81741525	ID_5143	2
chr16	81438163	81442304	chr16	81464401	81467261	ID_5144	3
chr16	83339482	83343789	chr16	83347574	83350593	ID_5155	5
chr16	83339677	83343596	chr16	83376257	83379250	ID_5156	9
chr16	83347462	83350526	chr16	83376343	83379521	ID_5157	7
chr16	83368956	83371712	chr16	83376223	83378266	ID_5159	3
chr16	84564592	84567599	chr16	84574451	84577309	ID_5169	4
chr16	84868350	84870990	chr16	84883798	84886569	ID_5173	7
chr16	84868425	84871518	chr16	84912115	84915101	ID_5174	5
chr16	84868748	84871879	chr16	84915383	84919827	ID_5176	4
chr16	85354309	85357479	chr16	85360578	85364128	ID_5182	4
chr16	85354480	85357258	chr16	85394065	85395757	ID_5183	2
chr16	85355650	85357270	chr16	85396322	85398981	ID_5184	2
chr16	85383398	85385753	chr16	85392294	85395918	ID_5185	4
chr16	85386293	85388459	chr16	85644631	85646938	ID_5186	2
chr16	85394007	85395712	chr16	85400488	85404713	ID_5187	4
chr16	85394023	85396781	chr16	85423387	85426179	ID_5189	2
chr16	85395417	85397858	chr16	85427996	85430699	ID_5190	2
chr16	85396352	85399277	chr16	85401770	85404661	ID_5191	4
chr16	85397227	85399109	chr16	85644233	85645913	ID_5192	2
chr16	85401855	85403943	chr16	85422981	85424652	ID_5193	2
chr16	85405092	85406842	chr16	85644483	85646188	ID_5194	2
chr16	85423025	85425800	chr16	85643063	85645844	ID_5195	2
chr16	85547634	85550033	chr16	85644283	85646939	ID_5197	3
chr16	86338707	86342767	chr16	86395267	86398316	ID_5206	5
chr16	86375750	86379503	chr16	86394649	86399192	ID_5207	5
chr16	86376935	86378779	chr16	86387383	86390257	ID_5208	2
chr16	86387780	86389966	chr16	86500471	86502117	ID_5209	2
chr16	86457477	86459576	chr16	86499219	86501899	ID_5211	2
chr16	86805012	86806614	chr16	86856341	86858034	ID_5216	2
chr16	86856231	86860348	chr16	86932172	86937301	ID_5219	10
chr16	86856561	86860333	chr16	86913885	86916381	ID_5220	4
chr16	86856621	86858419	chr16	86869052	86870682	ID_5221	2
chr16	86857222	86860361	chr16	86898120	86900914	ID_5222	3
chr16	86857258	86858939	chr16	86984423	86986259	ID_5223	2
chr16	86898215	86901239	chr16	86933929	86936830	ID_5224	8
chr16	86899397	86901211	chr16	86975627	86977286	ID_5225	2
chr16	86914035	86918337	chr16	86934190	86936401	ID_5226	5
chr16	86933924	86935459	chr16	86963933	86966015	ID_5227	2
chr16	86934156	86936900	chr16	86983723	86987233	ID_5228	7
chr16	86935753	86937324	chr16	86963938	86965481	ID_5229	2
chr16	86963691	86966607	chr16	86984452	86986933	ID_5231	5
chr16	86978782	86981643	chr16	86984475	86986924	ID_5233	2
chr16	87239373	87242253	chr16	87271808	87274206	ID_5236	2
chr16	87796309	87799217	chr16	87886783	87888404	ID_5244	2
chr16	87802363	87803939	chr16	87884823	87887815	ID_5246	2
chr16	87807409	87810011	chr16	87840323	87842224	ID_5248	2
chr16	87808796	87816043	chr16	87884112	87889225	ID_5250	26
chr16	87810133	87813087	chr16	87879817	87882211	ID_5251	2
chr16	87811285	87814636	chr16	87838766	87842449	ID_5252	14
chr16	87811643	87813146	chr16	87874644	87876725	ID_5255	2
chr16	87811677	87814420	chr16	87977801	87980103	ID_5256	2
chr16	87838696	87842062	chr16	87886224	87889211	ID_5271	7
chr16	87879453	87889211	chr16	87886043	87895866	ID_5277	21
chr16	87886266	87889208	chr16	87902833	87905621	ID_5278	5
chr16	88272500	88274007	chr16	88297345	88300219	ID_5283	2
chr16	88826812	88830975	chr16	88847500	88852810	ID_5292	6
chr16	89882477	89884908	chr16	89893655	89895340	ID_5307	2
chr16	89900227	89901824	chr16	89907864	89909498	ID_5309	2
chr17	498005	501711	chr17	503509	507337	ID_5310	5
chr17	830190	832175	chr17	836697	838264	ID_5312	2
chr17	831316	833188	chr17	860256	862870	ID_5313	2
chr17	835315	836937	chr17	858821	860549	ID_5314	2
chr17	1013102	1015289	chr17	1018392	1020079	ID_5317	2
chr17	1477918	1482044	chr17	1489506	1494958	ID_5318	5
chr17	2294417	2298532	chr17	2302445	2306064	ID_5324	4
chr17	4044947	4047941	chr17	4063571	4066551	ID_5327	4
chr17	4852736	4854601	chr17	4869610	4871932	ID_5331	2
chr17	6378454	6380428	chr17	6408593	6411710	ID_5334	4
chr17	7253627	7255350	chr17	7463062	7465833	ID_5340	2
chr17	7647751	7650721	chr17	7737185	7739020	ID_5344	2
chr17	7726587	7729277	chr17	7736507	7739339	ID_5346	2
chr17	7737188	7740150	chr17	7743825	7746334	ID_5347	4
chr17	9263281	9266087	chr17	9291124	9294161	ID_5353	3
chr17	9547268	9552983	chr17	9572724	9577621	ID_5354	15
[truncated: 3,430 more rows]

## Sheet: P300_TATNF_inter
Head_chromosome	Head_start	Head_end	Tail_chromosome	Tail_start	Tail_end	ID	PET count
chr1	28919949	28922711	chr14	90358219	90360871	ID_121	4
chr1	153538993	153541121	chr17	73043261	73045070	ID_875	2
chr1	155102137	155103637	chr11	126196860	126198366	ID_907	2
chr1	156608654	156610154	chr16	87841431	87842932	ID_945	2
chr1	202896214	202897715	chr5	14900113	14901613	ID_1225	2
chr1	207412776	207414946	chr12	53772551	53774051	ID_1322	2
chr1	207479862	207481362	chr16	20861113	20862619	ID_1328	2
chr10	47055295	47058159	chr18	9827558	9830205	ID_1929	2
chr10	47056559	47058843	chr9	75763114	75765947	ID_1932	2
chr10	62188142	62189643	chr15	62773310	62774810	ID_1981	2
chr10	65466151	65469080	chr6	14092423	14095332	ID_2011	2
chr11	844302	845802	chr20	49963524	49965084	ID_2389	2
chr11	8247335	8248836	chr6	54200447	54201947	ID_2420	2
chr11	34945597	34947206	chr16	80331957	80334535	ID_2582	2
chr11	102175897	102178846	chr12	89510252	89512889	ID_2942	2
chr12	6772274	6773776	chr8	29705611	29707111	ID_3114	2
chr13	37573346	37575175	chr6	55621097	55622853	ID_3934	2
chr15	75940340	75941841	chr7	6119914	6121568	ID_4665	2
chr17	79631845	79633373	chr2	225007488	225008988	ID_5803	2
chr19	1353700	1355200	chr8	145023918	145025728	ID_6039	2
chr19	50379966	50381466	chr5	2094257	2095824	ID_6261	2
chr2	191397269	191399844	chr6	30804269	30805776	ID_6936	2
chr20	43914766	43916267	chr3	133266799	133268299	ID_7249	2
chr3	152100824	152103437	chr5	13425626	13428211	ID_8386	2
chr5	59082322	59083980	chr6	96967743	96969243	ID_9467	2
chr8	116634166	116636397	chr9	114568171	114569846	ID_11863	2

## Sheet: POLII_DMSO_intra_5K~1M
Head_chromosome	Head_start	Head_end	Tail_chromosome	Tail_start	Tail_end	ID	Count_between_Head/Tail
chr1	857866	862596	chr1	872194	879936	ID_32	16
chr1	858939	861714	chr1	933212	935450	ID_35	3
chr1	874171	878813	chr1	893167	898210	ID_44	8
chr1	894452	899509	chr1	900250	903946	ID_70	6
chr1	1242320	1246003	chr1	1283429	1286585	ID_152	3
chr1	1259174	1262637	chr1	1283006	1286317	ID_162	3
chr1	1508778	1511904	chr1	1548612	1552841	ID_219	8
chr1	2135089	2140923	chr1	2158175	2161049	ID_282	5
chr1	2321572	2324540	chr1	2342401	2345747	ID_317	6
chr1	2342703	2347111	chr1	2478188	2482127	ID_329	6
chr1	2456315	2460450	chr1	2476716	2481033	ID_355	7
chr1	3772551	3776263	chr1	3815654	3818400	ID_446	4
chr1	6639119	6642001	chr1	6660720	6663148	ID_522	4
chr1	6662706	6665393	chr1	6685017	6687816	ID_546	3
chr1	7530360	7532760	chr1	7536035	7538914	ID_593	3
chr1	8922726	8928889	chr1	8927909	8934334	ID_660	12
chr1	8937253	8940432	chr1	8962290	8965536	ID_684	6
chr1	10002729	10004905	chr1	10092381	10096118	ID_767	3
chr1	11322465	11324296	chr1	11331114	11334181	ID_858	3
chr1	11984930	11988542	chr1	11993116	11996028	ID_1061	4
chr1	16160312	16164140	chr1	16172509	16176811	ID_1164	10
chr1	16470723	16473077	chr1	16480490	16483561	ID_1225	3
chr1	16480690	16484012	chr1	16512909	16516952	ID_1231	5
chr1	16513239	16515925	chr1	16532078	16534799	ID_1237	4
chr1	16530728	16534710	chr1	16569612	16572521	ID_1238	4
chr1	16532227	16537111	chr1	16562126	16565478	ID_1249	6
chr1	16838534	16842090	chr1	17221195	17224571	ID_1280	28
chr1	17221229	17224808	chr1	17229393	17233229	ID_1394	4
chr1	22351648	22353383	chr1	22378570	22380695	ID_1730	3
chr1	23669031	23672913	chr1	23691508	23696918	ID_1781	9
chr1	24103263	24105535	chr1	24125856	24128668	ID_1912	3
chr1	24115467	24121094	chr1	24123016	24128322	ID_1929	8
chr1	26495305	26497933	chr1	26558956	26562199	ID_2163	8
chr1	26797634	26799677	chr1	26826121	26828446	ID_2200	3
chr1	26825630	26828594	chr1	26855255	26858430	ID_2211	10
chr1	26945844	26949453	chr1	27113086	27116258	ID_2225	6
chr1	26945845	26950078	chr1	27019463	27024127	ID_2226	8
chr1	27322849	27326628	chr1	27338124	27341139	ID_2365	5
chr1	28573712	28577398	chr1	28585690	28588054	ID_2484	6
chr1	28695969	28697767	chr1	28831818	28833963	ID_2510	3
chr1	28763226	28766069	chr1	28830698	28833896	ID_2519	7
chr1	28877832	28880944	chr1	28905658	28908962	ID_2638	5
chr1	28906865	28909924	chr1	28918708	28922998	ID_2666	12
chr1	28973255	28976658	chr1	28994280	28996994	ID_2755	5
chr1	28974022	28976518	chr1	29061842	29064668	ID_2828	4
chr1	29212873	29215016	chr1	29239667	29242505	ID_2885	3
chr1	31536544	31540223	chr1	31626592	31629566	ID_2946	6
chr1	32401369	32407052	chr1	32407408	32411798	ID_3039	22
chr1	32402111	32407157	chr1	32418811	32422504	ID_3042	9
chr1	32408592	32412060	chr1	32418212	32422206	ID_3056	6
chr1	32537419	32539878	chr1	32644357	32647350	ID_3098	3
chr1	32645069	32647151	chr1	32650851	32654508	ID_3131	3
chr1	32799402	32803261	chr1	32813578	32818714	ID_3181	6
chr1	32964576	32967857	chr1	33003801	33006872	ID_3216	13
chr1	33003868	33006575	chr1	33114485	33117967	ID_3225	5
chr1	33204884	33209384	chr1	33222658	33227437	ID_3262	9
chr1	33206193	33209786	chr1	33231185	33235307	ID_3265	4
chr1	33683912	33686979	chr1	33719802	33724337	ID_3361	5
chr1	35317918	35319960	chr1	35323241	35325400	ID_3422	4
chr1	36021810	36024791	chr1	36234991	36236784	ID_3553	3
chr1	36347239	36351879	chr1	36394789	36397998	ID_3633	6
chr1	36613821	36616551	chr1	36651906	36653875	ID_3677	3
chr1	36850819	36854152	chr1	36861718	36865100	ID_3752	6
chr1	37919217	37922329	chr1	37942178	37947253	ID_3800	5
chr1	37919245	37922124	chr1	37934415	37937601	ID_3801	3
chr1	37920325	37922625	chr1	37938782	37941698	ID_3803	5
chr1	37979236	37981387	chr1	38018232	38020035	ID_3868	3
chr1	38155500	38158587	chr1	38324180	38326941	ID_3899	4
chr1	38272361	38275384	chr1	38323249	38327015	ID_3928	8
chr1	38460838	38463699	chr1	38476875	38480501	ID_3998	4
chr1	38469529	38473256	chr1	38476695	38480633	ID_4005	7
chr1	39954634	39958651	chr1	40253292	40255980	ID_4103	4
chr1	40025834	40029054	chr1	40036218	40039698	ID_4112	3
chr1	40626517	40629502	chr1	40721238	40725467	ID_4216	3
chr1	41155709	41158548	chr1	41173539	41176804	ID_4252	4
chr1	41325963	41329719	chr1	41412890	41418368	ID_4286	10
chr1	41326150	41330115	chr1	41406095	41412651	ID_4288	8
chr1	41444947	41447148	chr1	41465192	41467571	ID_4396	3
chr1	43122336	43126743	chr1	43145189	43150358	ID_4547	12
chr1	43405278	43411588	chr1	43423006	43425807	ID_4664	6
chr1	43636141	43639524	chr1	43671066	43674833	ID_4681	10
chr1	43813240	43816021	chr1	43823438	43825639	ID_4717	4
chr1	43813984	43816732	chr1	43832475	43835897	ID_4727	4
chr1	43822081	43830388	chr1	43826272	43836716	ID_4737	31
chr1	43822875	43826320	chr1	43853960	43857024	ID_4739	4
chr1	43833000	43837964	chr1	43854204	43856741	ID_4785	4
chr1	44411147	44413982	chr1	44443274	44446384	ID_4901	5
chr1	44411401	44414117	chr1	44438793	44442596	ID_4906	3
chr1	44439117	44442455	chr1	44456205	44458717	ID_4922	3
chr1	44443416	44446904	chr1	44456732	44459380	ID_4949	4
chr1	45185318	45188959	chr1	45284042	45287014	ID_5072	10
chr1	45185696	45191644	chr1	45192740	45199292	ID_5098	32
chr1	45185852	45188985	chr1	45476320	45479509	ID_5127	4
chr1	45185938	45188665	chr1	45203817	45206717	ID_5179	3
chr1	45193742	45198577	chr1	45283409	45287115	ID_5331	11
chr1	45194958	45199471	chr1	45201517	45207128	ID_5356	19
chr1	45195144	45199444	chr1	45239622	45243158	ID_5391	10
chr1	45202559	45208647	chr1	45239573	45244628	ID_5525	10
chr1	45203403	45206626	chr1	45986268	45989068	ID_5527	3
chr1	45203793	45207101	chr1	45284372	45287476	ID_5532	6
chr1	45239806	45242749	chr1	45263987	45267052	ID_5607	3
chr1	45240850	45243069	chr1	45248454	45251878	ID_5638	3
chr1	45257930	45261060	chr1	45285527	45287120	ID_5663	3
chr1	45264011	45267762	chr1	45283953	45287047	ID_5664	13
chr1	45264421	45269030	chr1	45271429	45275499	ID_5667	9
chr1	45267797	45279230	chr1	45281086	45287231	ID_5678	19
chr1	45476319	45478656	chr1	45804574	45806979	ID_5832	3
chr1	45767773	45771903	chr1	45790921	45796585	ID_5853	20
chr1	45767915	45771161	chr1	45804184	45807556	ID_5856	12
chr1	45768398	45770812	chr1	45964113	45966789	ID_5862	3
chr1	45791201	45794076	chr1	45803798	45807365	ID_5888	7
chr1	45795031	45796817	chr1	45804293	45807069	ID_5910	4
chr1	45804280	45807952	chr1	45964156	45966548	ID_5923	4
chr1	45966297	45969089	chr1	45972113	45974575	ID_5959	3
chr1	45985968	45989011	chr1	46033258	46037387	ID_5980	5
chr1	45985971	45989515	chr1	46014883	46018436	ID_5981	22
chr1	45986852	45988800	chr1	46021062	46023190	ID_6036	3
chr1	46151188	46154571	chr1	46214869	46217876	ID_6135	4
chr1	46768359	46771998	chr1	46804841	46808932	ID_6291	5
chr1	47778319	47781608	chr1	47798376	47800802	ID_6375	6
chr1	51424031	51427190	chr1	51438510	51441174	ID_6444	3
chr1	51424445	51427743	chr1	51432409	51435824	ID_6447	13
chr1	51424611	51427441	chr1	51442321	51445730	ID_6450	6
chr1	51432507	51446163	chr1	51438362	51451101	ID_6458	29
chr1	52497675	52501450	chr1	52519443	52523595	ID_6533	7
chr1	53366111	53368240	chr1	53371375	53373907	ID_6663	3
chr1	53659980	53663829	chr1	53683973	53687916	ID_6671	9
chr1	53685454	53687958	chr1	53690070	53693784	ID_6728	4
chr1	54737344	54741785	chr1	54870770	54874818	ID_6861	10
chr1	54737774	54741129	chr1	54952424	54955654	ID_6863	4
chr1	54870699	54875256	chr1	54952592	54956306	ID_6873	35
chr1	55326002	55329041	chr1	55351776	55354081	ID_6924	3
chr1	55486506	55489673	chr1	55505089	55506719	ID_6954	4
chr1	59247216	59250646	chr1	59367922	59370981	ID_7151	5
chr1	59248580	59252278	chr1	59279349	59283393	ID_7173	20
chr1	59279772	59282852	chr1	59368654	59371666	ID_7213	6
chr1	61514470	61517191	chr1	61541262	61545592	ID_7330	6
chr1	61514630	61517264	chr1	61546508	61549329	ID_7331	3
chr1	61520751	61524362	chr1	61541295	61544672	ID_7332	6
chr1	61521899	61524750	chr1	61545048	61550682	ID_7334	6
chr1	61540400	61545937	chr1	61544013	61552935	ID_7339	22
chr1	62189348	62193239	chr1	62206253	62209531	ID_7439	14
chr1	63780674	63784419	chr1	63832091	63834793	ID_7632	4
chr1	65362446	65364794	chr1	65430925	65433529	ID_7793	3
chr1	65380205	65383555	chr1	65430747	65433149	ID_7795	4
chr1	65381617	65384810	chr1	65467129	65469526	ID_7799	4
chr1	65430776	65433035	chr1	65466819	65469963	ID_7814	5
chr1	65718692	65721617	chr1	65884926	65888228	ID_7921	4
chr1	67885385	67889858	chr1	67894643	67896660	ID_8132	5
chr1	68279751	68282487	chr1	68297103	68299927	ID_8285	5
chr1	70670171	70672883	chr1	70685586	70688432	ID_8432	5
chr1	70686025	70688611	chr1	70818884	70821880	ID_8460	3
chr1	70818933	70822037	chr1	70874911	70878903	ID_8494	14
chr1	71538426	71540377	chr1	71544325	71547188	ID_8627	3
chr1	76186954	76192246	chr1	76249907	76253656	ID_8756	16
chr1	76250585	76256437	chr1	76258567	76263543	ID_8854	7
chr1	78428252	78432238	chr1	78433842	78436913	ID_9092	3
chr1	78440662	78447453	chr1	78463874	78472147	ID_9101	21
chr1	84542250	84545631	chr1	85038229	85041456	ID_13511	4
chr1	84942640	84946865	chr1	85038534	85041502	ID_13541	7
chr1	84943815	84946400	chr1	84969860	84972417	ID_13550	4
chr1	84970273	84973592	chr1	85038198	85041389	ID_13572	7
chr1	85037300	85040354	chr1	85154715	85156646	ID_13603	3
chr1	85665696	85668894	chr1	85723975	85726031	ID_13738	3
chr1	85723876	85726868	chr1	85741013	85743663	ID_13781	3
chr1	85929361	85931922	chr1	86045619	86048154	ID_13838	4
chr1	89076763	89080031	chr1	89148295	89150472	ID_14185	3
chr1	90285095	90288560	chr1	90459961	90461938	ID_14315	4
chr1	92295577	92297554	chr1	92351385	92353230	ID_14511	3
chr1	92762972	92765711	chr1	92906198	92909430	ID_14553	3
chr1	93543367	93546389	chr1	93646059	93647973	ID_14648	3
chr1	93912101	93914308	chr1	94034056	94035990	ID_14753	3
chr1	94047972	94052062	chr1	94309171	94314757	ID_14774	9
chr1	94135907	94138982	chr1	94144210	94147535	ID_14801	3
chr1	94145465	94147749	chr1	94311854	94313919	ID_14813	3
chr1	94145822	94148676	chr1	94243801	94246751	ID_14815	3
chr1	94311157	94314110	chr1	94343464	94346410	ID_14872	3
chr1	94335930	94339489	chr1	94343419	94345664	ID_14914	3
chr1	94343147	94346344	chr1	94371336	94376717	ID_14919	12
chr1	95536820	95539484	chr1	95581995	95584189	ID_15041	5
chr1	95537126	95540912	chr1	95698243	95701047	ID_15044	6
chr1	95582274	95584005	chr1	95698451	95701025	ID_15060	4
chr1	100434327	100437588	chr1	100502147	100505220	ID_15246	4
chr1	100502301	100505643	chr1	100597775	100600441	ID_15293	4
chr1	100713998	100717152	chr1	100730620	100733283	ID_15368	4
chr1	109202305	109205188	chr1	109233447	109236795	ID_15731	7
chr1	109202694	109205443	chr1	109286944	109290548	ID_15738	4
chr1	109234383	109237965	chr1	109288155	109291245	ID_15775	10
chr1	109369972	109375497	chr1	109418119	109422451	ID_18046	8
chr1	109504658	109508909	chr1	109581785	109586171	ID_18073	6
chr1	109582714	109585036	chr1	109616795	109620120	ID_18090	5
chr1	109583166	109584776	chr1	109641201	109643960	ID_18093	3
chr1	109617541	109620415	chr1	109630508	109634673	ID_18119	3
chr1	109630660	109634871	chr1	109641331	109643385	ID_18125	6
chr1	109823945	109827185	chr1	109938140	109942271	ID_18252	5
chr1	109967407	109969984	chr1	110026344	110028247	ID_18281	3
chr1	110023829	110027542	chr1	110034954	110038111	ID_18312	5
chr1	110088748	110094082	chr1	110159933	110165430	ID_18337	11
chr1	110751456	110754409	chr1	110879251	110882543	ID_18458	6
chr1	110879390	110881726	chr1	110884157	110887615	ID_18479	3
chr1	112280394	112283866	chr1	112296875	112300005	ID_18652	5
chr1	112297306	112299687	chr1	112320068	112322629	ID_18691	4
chr1	112936219	112939449	chr1	113006847	113009764	ID_18718	4
chr1	113153654	113155849	chr1	113161055	113163846	ID_18738	3
chr1	113160678	113163816	chr1	113214935	113218869	ID_18758	12
chr1	113161006	113163828	chr1	113247094	113251716	ID_18779	9
chr1	113215013	113219352	chr1	113246269	113251368	ID_18820	9
chr1	113240325	113243506	chr1	113248068	113250132	ID_18833	3
chr1	113447477	113449539	chr1	113496652	113499714	ID_18851	3
chr1	114300787	114303945	chr1	114352706	114356889	ID_18969	6
chr1	114353510	114355552	chr1	114447835	114449398	ID_18980	3
chr1	114445125	114449602	chr1	114470094	114474079	ID_19004	39
chr1	115299202	115301151	chr1	115321817	115325605	ID_19145	3
chr1	118081708	118086827	chr1	118147251	118149503	ID_19347	6
chr1	118147289	118150865	chr1	118155440	118158182	ID_19354	3
chr1	120189322	120192008	chr1	120253888	120256572	ID_19441	4
chr1	145431380	145440994	chr1	145436643	145446033	ID_20592	26
chr1	145437200	145444439	chr1	145453978	145459828	ID_20618	12
chr1	145468703	145471712	chr1	145506853	145509099	ID_20665	4
chr1	145468875	145471324	chr1	145513961	145516719	ID_20670	3
chr1	145475292	145478962	chr1	145505905	145509097	ID_20687	5
chr1	145476885	145478653	chr1	145541450	145544618	ID_20722	3
chr1	145505997	145509109	chr1	145514259	145518435	ID_20732	5
chr1	145506440	145509318	chr1	145541263	145542986	ID_20743	3
chr1	145515825	145518168	chr1	145541334	145545017	ID_20757	3
chr1	145524823	145528722	chr1	145539542	145544471	ID_20760	4
chr1	146642627	146645797	chr1	146711076	146716234	ID_20819	13
chr1	147733862	147737496	chr1	147804259	147808662	ID_20856	14
chr1	148239970	148243022	chr1	149222711	149224828	ID_20960	5
chr1	148603438	148606420	chr1	149223906	149226037	ID_21011	3
chr1	149856728	149859966	chr1	149870850	149873120	ID_21524	4
chr1	149869966	149872579	chr1	149908394	149911320	ID_21658	3
chr1	149870042	149872837	chr1	149898490	149901237	ID_21659	8
chr1	149890302	149892527	chr1	149898903	149901769	ID_21664	3
chr1	149896195	149902428	chr1	149905790	149915446	ID_21669	17
chr1	150185946	150189010	chr1	150206995	150209130	ID_21739	3
chr1	150207293	150210395	chr1	150292660	150294448	ID_21771	3
chr1	150264818	150268052	chr1	150292795	150295351	ID_21805	3
chr1	150458532	150461333	chr1	150520330	150524584	ID_21949	4
chr1	150519513	150523758	chr1	150532019	150535463	ID_21961	9
chr1	150521119	150523157	chr1	150529199	150531443	ID_21974	3
chr1	150522608	150525824	chr1	150550430	150553518	ID_21990	4
chr1	150532153	150537363	chr1	150545850	150553390	ID_21994	25
chr1	150532705	150535468	chr1	150539034	150541247	ID_21998	4
chr1	150548739	150552129	chr1	150592418	150595702	ID_22023	4
chr1	150551188	150553677	chr1	150574823	150577396	ID_22064	3
chr1	151018819	151022359	chr1	151041256	151044410	ID_22161	7
chr1	151018901	151022386	chr1	151030565	151032937	ID_22163	3
chr1	151030705	151034308	chr1	151040553	151044564	ID_22174	8
chr1	151136942	151140005	chr1	151161265	151165087	ID_22203	3
chr1	151137092	151139425	chr1	151225787	151228092	ID_22204	4
chr1	151161334	151163952	chr1	151226128	151228715	ID_22225	5
chr1	151225617	151228792	chr1	151252495	151255625	ID_22260	6
chr1	151254009	151257805	chr1	151257964	151264054	ID_22312	7
chr1	151734700	151738075	chr1	151802606	151805697	ID_22439	6
chr1	151761679	151764419	chr1	151801609	151804788	ID_22445	4
chr1	152005800	152010867	chr1	152016664	152022421	ID_22513	18
chr1	153504324	153515190	chr1	153513604	153521657	ID_22581	45
chr1	153505103	153510157	chr1	153536394	153542784	ID_22583	16
chr1	153507316	153510319	chr1	153606256	153608063	ID_22611	3
chr1	153512264	153519718	chr1	153537161	153543173	ID_22623	18
chr1	153516771	153521061	chr1	153605017	153607079	ID_22681	3
chr1	153520821	153523533	chr1	153536591	153541182	ID_22701	4
chr1	153538308	153541115	chr1	153606064	153609058	ID_22705	3
chr1	153588747	153592176	chr1	153598432	153600098	ID_22721	4
chr1	153608918	153611003	chr1	153617253	153621063	ID_22771	4
chr1	153648571	153652908	chr1	153697605	153701916	ID_22810	7
chr1	153670529	153673698	chr1	153700284	153702145	ID_22820	3
chr1	153893463	153897084	chr1	153917511	153919607	ID_22884	4
chr1	153917023	153920233	chr1	153938836	153942058	ID_22903	5
chr1	153917032	153920150	chr1	153935410	153938032	ID_22904	5
chr1	153917588	153919890	chr1	153947818	153950719	ID_22912	3
chr1	153928955	153932542	chr1	153957313	153960624	ID_22927	6
chr1	153930626	153932545	chr1	153950183	153951794	ID_22931	3
chr1	153931168	153938521	chr1	153938128	153941911	ID_22938	15
chr1	153933124	153937000	chr1	153948564	153950475	ID_22941	5
chr1	153937077	153941774	chr1	153945864	153951629	ID_22961	12
chr1	153938323	153941812	chr1	153957273	153960621	ID_22974	11
chr1	153942945	153944930	chr1	153956114	153960033	ID_23007	3
chr1	153948345	153951726	chr1	153957289	153961111	ID_23018	6
chr1	153948807	153952010	chr1	153961529	153964710	ID_23032	4
chr1	153962736	153964823	chr1	154154193	154156679	ID_23065	3
chr1	154127612	154130425	chr1	154153538	154157190	ID_23083	3
chr1	154154225	154158580	chr1	154191160	154194848	ID_23094	6
chr1	154154375	154156956	chr1	154243568	154246168	ID_23102	3
chr1	154579286	154582206	chr1	154599017	154602346	ID_23206	4
chr1	154907684	154911344	chr1	154932819	154934673	ID_23227	3
chr1	154930562	154946249	chr1	154941284	154951102	ID_23250	40
chr1	154931700	154935759	chr1	154954061	154956769	ID_23251	5
chr1	154933275	154935295	chr1	154970047	154973164	ID_23260	3
chr1	154934162	154936266	chr1	155055940	155058260	ID_23269	3
chr1	154941801	154946616	chr1	155055915	155058839	ID_23276	4
chr1	154942238	154948911	chr1	154965795	154973268	ID_23279	8
chr1	154943651	154948470	chr1	154988711	154991898	ID_23286	6
chr1	154944761	154948917	chr1	155021853	155025246	ID_23295	8
chr1	154944949	154949253	chr1	154953917	154957307	ID_23300	7
chr1	154946521	154948845	chr1	155016976	155019138	ID_23331	3
chr1	154954181	154958333	chr1	154969324	154974526	ID_23340	7
chr1	154970334	154980515	chr1	154983080	154992810	ID_23359	29
chr1	154971656	154977545	chr1	155020735	155025136	ID_23373	8
chr1	154974963	154977415	chr1	155100484	155103844	ID_23395	3
chr1	155021265	155024535	chr1	155056191	155059963	ID_23422	3
chr1	155032712	155037986	chr1	155048370	155052936	ID_23453	7
chr1	155034353	155037634	chr1	155055705	155058878	ID_23456	5
chr1	155056673	155059572	chr1	155097125	155103649	ID_23480	8
chr1	155056675	155060389	chr1	155107082	155112234	ID_23481	7
chr1	155107058	155110050	chr1	155138674	155141688	ID_23586	4
chr1	155142983	155150005	chr1	155195761	155199359	ID_23657	9
chr1	155144435	155150736	chr1	155161325	155165597	ID_23662	10
chr1	155161933	155164667	chr1	155177895	155181052	ID_23672	5
chr1	155162018	155166265	chr1	155195637	155198513	ID_23673	7
chr1	155175482	155182101	chr1	155194736	155199162	ID_23711	16
chr1	155178899	155182604	chr1	155186476	155189173	ID_23722	3
chr1	155179562	155182860	chr1	155200560	155203303	ID_23725	4
chr1	155187281	155192993	chr1	155195567	155198668	ID_23729	7
chr1	155193209	155195762	chr1	155292537	155294316	ID_23738	3
chr1	155195357	155199035	chr1	155211220	155216279	ID_23762	45
chr1	155196904	155199231	chr1	155292089	155294631	ID_23849	3
chr1	155212857	155215894	chr1	155291338	155294663	ID_23874	6
chr1	155212944	155215819	chr1	155223477	155225777	ID_23883	3
chr1	155223053	155227545	chr1	155229665	155233738	ID_23917	13
chr1	155223167	155226381	chr1	155292479	155295440	ID_23918	3
chr1	155229857	155233891	chr1	155240847	155244798	ID_23935	7
chr1	155230719	155233725	chr1	155292860	155295413	ID_23951	4
chr1	155241884	155244967	chr1	155292255	155294813	ID_23982	5
chr1	155242935	155244944	chr1	155277917	155279743	ID_23988	4
chr1	155245800	155250809	chr1	155275319	155281166	ID_23989	7
chr1	155246240	155250268	chr1	155290019	155296082	ID_23992	7
chr1	155277226	155280659	chr1	155291810	155295449	ID_24004	5
chr1	155292034	155295920	chr1	155532356	155534957	ID_24068	4
chr1	155530988	155534156	chr1	155656730	155660383	ID_24105	22
chr1	155578368	155581223	chr1	155713833	155716876	ID_24130	43
chr1	155902894	155905789	chr1	156022454	156026368	ID_24221	7
chr1	155948474	155950795	chr1	156022971	156024826	ID_24269	3
chr1	155970210	155974064	chr1	156022188	156026028	ID_24270	6
chr1	155988718	155991946	chr1	156021465	156026001	ID_24277	10
chr1	156065121	156079104	chr1	156081461	156087565	ID_24320	39
chr1	156073971	156076340	chr1	156097803	156100271	ID_24330	3
chr1	156082316	156089461	chr1	156089460	156101923	ID_24341	23
chr1	156424800	156428934	chr1	156468574	156476826	ID_24515	13
chr1	156465879	156469029	chr1	156471678	156475195	ID_24537	3
chr1	156559964	156563047	chr1	156569906	156573610	ID_24594	5
chr1	156563316	156566106	chr1	156568781	156571440	ID_24638	3
chr1	156675292	156677134	chr1	156694156	156696212	ID_24689	3
chr1	156695431	156700533	chr1	156735291	156738669	ID_24697	11
chr1	156696719	156704282	chr1	156706199	156712366	ID_24703	14
chr1	156696903	156698735	chr1	156719559	156722964	ID_24709	4
chr1	156708920	156711019	chr1	156719750	156721821	ID_24733	3
chr1	156709241	156713990	chr1	156735744	156738698	ID_24736	23
chr1	156711153	156714411	chr1	156719980	156722223	ID_24749	5
chr1	156715160	156718475	chr1	156734024	156738726	ID_24751	5
chr1	156720378	156723354	chr1	156734322	156738845	ID_24779	7
chr1	159883749	159891600	chr1	159890328	159896944	ID_24908	26
chr1	160174376	160176703	chr1	160230459	160233258	ID_24976	4
chr1	160174667	160177921	chr1	160181380	160183662	ID_24977	3
chr1	160231226	160234536	chr1	160253440	160256120	ID_25014	5
chr1	160989252	160992802	chr1	161013631	161017333	ID_25068	5
chr1	161086410	161088158	chr1	161101059	161103919	ID_25116	3
chr1	161122396	161126686	chr1	161127694	161132560	ID_25157	7
chr1	161127681	161132036	chr1	161132982	161137646	ID_25166	9
chr1	161131478	161134254	chr1	161145853	161147625	ID_25176	4
chr1	161134451	161139038	chr1	161143132	161148404	ID_25181	8
chr1	161357022	161361203	chr1	161367776	161370286	ID_25256	6
chr1	161695507	161697806	chr1	161719360	161721070	ID_25303	3
chr1	161718514	161721525	chr1	161734496	161737503	ID_25312	6
chr1	165599535	165602022	chr1	165622998	165627002	ID_25499	3
chr1	165736502	165740190	chr1	165794192	165798735	ID_25540	8
chr1	166807313	166810021	chr1	166844206	166845849	ID_25625	3
chr1	167683239	167688105	chr1	167903478	167908351	ID_25722	6
chr1	167788206	167792404	chr1	167903367	167907438	ID_25755	9
chr1	168146644	168149886	chr1	168193571	168197217	ID_25836	7
chr1	169762703	169765485	chr1	169861622	169864591	ID_25955	8
chr1	171708586	171713260	chr1	171748063	171752779	ID_26072	6
chr1	173792384	173795522	chr1	173834751	173837968	ID_26247	3
chr1	173825145	173827769	chr1	173830451	173832476	ID_26276	3
chr1	174967235	174971595	chr1	174991075	174994210	ID_26480	12
chr1	178984763	178988417	chr1	178993484	178996899	ID_26645	8
chr1	179849670	179853278	chr1	179921606	179925680	ID_26748	4
chr1	180990222	180993668	chr1	181056303	181059259	ID_26909	11
chr1	180990609	180993622	chr1	181000170	181004043	ID_26912	4
chr1	181056219	181059849	chr1	181071381	181076055	ID_26931	11
chr1	193026959	193031723	chr1	193089539	193092894	ID_27494	10
chr1	193072944	193076696	chr1	193089206	193094090	ID_27521	38
chr1	200636906	200641347	chr1	200706266	200711893	ID_27846	10
chr1	201121881	201125070	chr1	201138376	201140881	ID_27919	5
chr1	201456257	201460022	chr1	201475020	201477747	ID_27949	4
chr1	201457226	201461157	chr1	201471610	201474313	ID_27950	4
chr1	201885298	201886972	chr1	201924318	201926986	ID_28041	3
chr1	201923148	201925900	chr1	201951442	201953042	ID_28052	3
chr1	201978013	201981269	chr1	202076213	202078956	ID_28092	4
chr1	201978582	201981241	chr1	201986019	201987848	ID_28119	4
chr1	202856752	202860076	chr1	202893637	202897981	ID_28215	5
chr1	202893323	202897757	chr1	202925744	202928838	ID_28249	13
chr1	202894616	202898194	chr1	202934164	202938360	ID_28252	11
chr1	202925914	202934114	chr1	202932140	202938553	ID_28274	10
chr1	203273072	203277182	chr1	203293902	203299829	ID_28335	23
chr1	203274155	203277794	chr1	203284472	203287126	ID_28370	7
chr1	203594462	203597499	chr1	203660905	203663913	ID_28393	4
chr1	203829231	203832160	chr1	204094414	204097853	ID_28406	4
chr1	203829344	203832304	chr1	203839408	203842116	ID_28408	4
chr1	204041341	204043655	chr1	204096602	204099580	ID_28435	4
chr1	204378501	204381501	chr1	204402941	204406445	ID_28485	4
chr1	204378797	204381252	chr1	204462248	204465016	ID_28490	3
chr1	204379348	204381508	chr1	204414498	204417876	ID_28497	3
chr1	204385542	204387950	chr1	204390692	204393637	ID_28516	3
chr1	204399262	204402054	chr1	204463200	204465606	ID_28527	3
chr1	204402836	204406536	chr1	204461891	204465909	ID_28532	7
chr1	204417633	204421054	chr1	204462108	204464740	ID_28542	5
chr1	205090059	205092821	chr1	205179341	205181868	ID_28623	8
chr1	205269100	205271107	chr1	205290168	205292179	ID_28646	3
chr1	205270084	205273177	chr1	205285384	205289498	ID_28647	4
chr1	206784392	206787467	chr1	206806424	206810089	ID_28876	9
chr1	206856860	206861012	chr1	206895182	206898682	ID_28905	8
chr1	207222798	207224586	chr1	207260501	207264110	ID_28941	3
chr1	207261599	207265857	chr1	207492837	207496352	ID_28973	4
chr1	207266492	207269571	chr1	207492901	207496483	ID_28984	4
chr1	207412654	207414537	chr1	207493051	207495789	ID_28994	3
chr1	207476233	207480419	chr1	207494270	207496502	ID_29001	4
chr1	207480753	207483783	chr1	207498076	207501467	ID_29002	4
chr1	211498790	211502553	chr1	211554936	211557684	ID_29477	7
chr1	211687661	211689970	chr1	211750613	211753952	ID_29513	6
chr1	211750844	211753833	chr1	211808711	211814998	ID_29530	9
chr1	211750971	211753448	chr1	211803419	211807247	ID_29532	4
chr1	211805393	211808514	chr1	211812108	211814398	ID_29569	4
chr1	212730207	212733161	chr1	212780413	212782228	ID_29702	3
chr1	212963686	212966830	chr1	213186722	213190292	ID_29748	3
chr1	214453311	214456244	chr1	214776221	214777868	ID_29848	3
chr1	220260585	220264136	chr1	220265031	220269943	ID_30085	9
chr1	220958979	220961778	chr1	220967449	220971339	ID_30194	3
chr1	222637328	222640355	chr1	222883287	222887242	ID_30257	5
chr1	222637485	222640225	chr1	222791762	222794906	ID_30258	3
chr1	222761839	222764243	chr1	222789502	222792935	ID_30269	5
chr1	223898914	223901509	chr1	223936405	223938636	ID_30345	3
chr1	224369169	224372505	chr1	224452169	224456280	ID_30397	5
chr1	225996391	225999474	chr1	226033485	226035910	ID_30543	3
chr1	226068135	226071178	chr1	226110659	226113673	ID_30573	4
chr1	226184425	226188606	chr1	226248279	226253233	ID_30623	14
chr1	226247684	226253742	chr1	226269267	226274802	ID_30664	10
chr1	226248566	226254814	chr1	226307113	226311825	ID_30683	17
chr1	226269727	226272788	chr1	226307373	226310746	ID_30736	7
chr1	226295549	226299666	chr1	226306523	226311638	ID_30744	8
chr1	227057554	227059705	chr1	227126189	227129070	ID_30873	3
chr1	228269851	228273293	chr1	228288077	228291136	ID_31015	4
chr1	228326017	228330502	chr1	228360981	228364208	ID_31053	5
chr1	228326081	228329910	chr1	228351836	228355663	ID_31055	13
chr1	228326177	228330380	chr1	228336830	228339380	ID_31058	6
chr1	228337021	228341541	chr1	228350570	228354616	ID_31078	4
chr1	228352142	228354974	chr1	228399943	228402828	ID_31094	3
chr1	228361562	228364062	chr1	228398528	228401518	ID_31106	3
chr1	228592450	228596262	chr1	228642668	228646700	ID_31142	7
chr1	228644720	228648660	chr1	228671613	228676088	ID_31173	6
chr1	229642703	229645650	chr1	229692920	229696381	ID_31274	6
chr1	229642800	229645739	chr1	229760144	229763030	ID_31280	5
chr1	229692576	229697354	chr1	229759838	229763919	ID_31308	23
chr1	230217913	230222019	chr1	230239313	230242090	ID_31381	3
chr1	233748188	233750979	chr1	233790314	233793803	ID_31604	4
chr1	234613071	234616032	chr1	234745266	234748070	ID_31666	4
chr1	234613174	234615479	chr1	234734036	234736677	ID_31667	3
chr1	234734236	234740145	chr1	234744424	234747967	ID_31700	10
chr1	234745723	234748923	chr1	235104150	235106741	ID_31788	3
chr1	235121927	235124941	chr1	235133081	235134710	ID_31826	3
chr1	235290280	235292329	chr1	235323680	235326768	ID_31833	4
chr1	235489208	235494995	chr1	235529183	235533469	ID_31894	9
chr1	241800201	241804871	chr1	242009555	242012699	ID_32125	8
chr1	241802169	241805304	chr1	241911226	241914581	ID_32137	7
chr1	244600875	244604170	chr1	244613671	244615902	ID_32245	4
chr1	244613191	244615336	chr1	244816027	244819170	ID_32251	4
chr1	244613760	244616822	chr1	245026222	245028029	ID_32264	3
chr1	244815303	244818725	chr1	244995897	244999318	ID_32296	5
chr1	244996287	245000425	chr1	245131458	245136304	ID_32307	14
chr1	244997480	245001268	chr1	245023745	245029077	ID_32338	13
chr1	245023652	245030478	chr1	245131711	245136106	ID_32411	27
chr1	249117686	249123655	chr1	249151082	249155973	ID_32657	10
chr1	249118772	249122672	chr1	249130845	249133948	ID_32665	15
chr1	249119324	249121586	chr1	249199540	249201674	ID_32671	4
chr1	249130691	249135284	chr1	249151424	249157028	ID_32686	21
chr1	249131482	249133927	chr1	249200040	249201985	ID_32709	5
chr1	249151038	249155318	chr1	249198719	249202136	ID_32747	13
chr1	249151343	249154801	chr1	249166089	249169603	ID_32750	11
chr1	249166287	249169350	chr1	249198800	249201999	ID_32790	6
chr10	976211	978767	chr10	1031245	1035411	ID_32846	6
chr10	1032927	1036288	chr10	1039406	1041103	ID_32860	3
chr10	1091954	1097176	chr10	1100615	1104302	ID_32883	8
chr10	1777280	1780106	chr10	1998605	2002030	ID_32956	4
chr10	6184992	6187220	chr10	6204225	6207469	ID_33163	3
chr10	7301387	7305132	chr10	7342137	7345207	ID_33205	6
chr10	7342184	7345124	chr10	7350544	7355019	ID_33211	6
chr10	7828163	7831166	chr10	7832528	7837141	ID_33226	4
chr10	7828636	7830182	chr10	7859189	7861600	ID_33231	3
chr10	12082869	12086630	chr10	12109346	12112476	ID_33318	5
chr10	14919023	14922141	chr10	14994117	14997063	ID_33471	3
chr10	14994661	14997607	chr10	14999093	15003512	ID_33511	8
chr10	17241494	17244053	chr10	17278440	17281652	ID_33596	3
chr10	17241587	17245305	chr10	17268968	17273592	ID_33597	14
chr10	17658089	17660898	chr10	17684310	17687010	ID_33678	3
chr10	18938250	18942182	chr10	18944394	18950335	ID_33724	9
chr10	21783421	21787601	chr10	21814048	21818997	ID_33766	9
chr10	21783795	21786551	chr10	21819872	21824405	ID_33767	5
chr10	21784967	21787972	chr10	21804863	21807189	ID_33771	3
chr10	21802625	21808752	chr10	21820763	21824939	ID_33778	15
chr10	21803374	21810638	chr10	21812093	21820745	ID_33779	25
chr10	21809079	21811782	chr10	21821486	21824391	ID_33789	3
chr10	21813353	21820739	chr10	21820384	21825184	ID_33798	25
chr10	22516676	22520699	chr10	22603743	22607065	ID_33851	7
chr10	22603900	22606875	chr10	22628083	22631086	ID_33857	3
chr10	24906731	24908906	chr10	25010098	25012190	ID_33922	3
chr10	24994450	24997173	chr10	25008900	25011888	ID_33936	3
chr10	25010278	25014485	chr10	25136143	25140052	ID_33940	11
chr10	25140170	25143197	chr10	25304477	25307003	ID_33978	3
chr10	25304653	25307979	chr10	25348557	25351055	ID_34007	4
chr10	26984705	26988505	chr10	27146956	27151554	ID_34116	4
chr10	27442601	27445609	chr10	27529083	27532598	ID_34168	4
chr10	28489119	28493440	chr10	28505534	28509145	ID_34247	4
chr10	28791803	28793788	chr10	28820411	28822954	ID_34258	3
chr10	30711011	30713752	chr10	30721134	30723509	ID_34341	4
chr10	33245767	33249618	chr10	33293478	33296157	ID_34540	5
chr10	33246163	33252229	chr10	33268301	33271701	ID_34544	6
chr10	33272032	33275691	chr10	33292892	33295897	ID_34559	3
chr10	35377826	35381082	chr10	35413951	35416966	ID_34595	3
chr10	35414313	35418666	chr10	35481162	35486853	ID_34608	13
chr10	38263966	38267152	chr10	38297835	38302198	ID_34687	10
chr10	43046551	43049677	chr10	43132249	43135323	ID_34772	4
chr10	43888225	43894562	chr10	43901674	43907327	ID_34818	9
chr10	43889931	43893680	chr10	43949613	43952854	ID_34820	6
chr10	43899758	43906304	chr10	43929322	43934247	ID_34834	10
chr10	43902146	43906298	chr10	43948921	43953084	ID_34840	9
chr10	43903041	43905952	chr10	43914614	43917018	ID_34847	4
chr10	43930299	43935294	chr10	43948062	43952712	ID_34874	10
chr10	47054927	47059438	chr10	47077798	47082328	ID_34930	6
chr10	52175240	52179287	chr10	52383298	52385758	ID_35027	4
chr10	60093973	60096016	chr10	60143840	60146709	ID_35169	5
chr10	65224723	65227661	chr10	65279634	65282461	ID_35335	4
chr10	69833700	69836638	chr10	69894679	69896694	ID_35458	3
chr10	69845651	69849673	chr10	69894872	69897743	ID_35466	5
chr10	69846060	69848928	chr10	69912554	69915077	ID_35468	3
chr10	69846287	69852454	chr10	69866043	69871672	ID_35469	8
chr10	70286528	70288680	chr10	70480179	70483059	ID_35568	4
chr10	70882191	70886214	chr10	70938250	70942100	ID_35624	5
chr10	70882329	70885429	chr10	70980629	70983693	ID_35627	3
chr10	71890676	71894293	chr10	71903544	71907839	ID_35676	9
chr10	71903666	71908096	chr10	71928744	71933016	ID_35682	9
chr10	72970793	72973706	chr10	73019165	73021767	ID_35806	3
chr10	73609467	73612336	chr10	73647456	73650006	ID_35819	3
chr10	74001217	74009677	chr10	74030872	74036015	ID_35865	23
chr10	74002454	74006386	chr10	74018992	74022104	ID_35867	9
chr10	74002864	74007133	chr10	74013529	74016792	ID_35869	6
chr10	74013519	74026010	chr10	74030451	74037702	ID_35874	54
chr10	74030567	74037221	chr10	74078333	74094001	ID_35888	31
chr10	74031844	74038174	chr10	74055537	74058773	ID_35911	18
chr10	74032794	74036228	chr10	74095476	74098415	ID_35962	6
chr10	74056389	74059365	chr10	74079172	74081026	ID_36013	4
chr10	74855218	74857435	chr10	74926815	74929351	ID_36081	3
chr10	74926754	74929353	chr10	75010962	75013867	ID_36098	3
chr10	75172265	75174959	chr10	75253920	75257025	ID_36183	6
chr10	75502339	75506421	chr10	75530670	75534616	ID_36232	4
chr10	75530762	75532951	chr10	75541749	75546601	ID_36241	5
chr10	75909322	75914672	chr10	75934805	75938164	ID_36309	9
chr10	76950213	76952172	chr10	76968379	76970399	ID_36382	3
chr10	76950803	76953446	chr10	76994306	76997535	ID_36383	4
chr10	76967724	76970837	chr10	76979186	76981734	ID_36384	3
chr10	79795386	79797949	chr10	79801145	79804228	ID_37497	3
chr10	80853051	80855230	chr10	80908690	80910915	ID_37525	3
chr10	88159152	88161850	chr10	88280354	88283123	ID_37652	4
chr10	88280714	88283889	chr10	88293624	88296796	ID_37671	6
chr10	88469842	88472671	chr10	88514299	88518239	ID_37693	8
chr10	89574664	89579457	chr10	89620361	89624870	ID_37784	7
chr10	91401941	91406672	chr10	91459704	91464530	ID_37919	17
chr10	93168466	93170837	chr10	93391346	93393933	ID_38030	3
chr10	93998590	94001880	chr10	94049368	94053777	ID_38110	4
chr10	94332534	94336006	chr10	94350524	94354951	ID_38132	10
chr10	95195745	95198415	chr10	95241405	95243128	ID_38209	3
chr10	95224259	95227828	chr10	95240617	95243588	ID_38213	5
chr10	96120582	96124273	chr10	96160847	96165237	ID_38259	12
chr10	97848134	97851516	chr10	97888373	97891752	ID_38334	15
chr10	99077256	99080538	chr10	99093478	99096102	ID_38392	4
chr10	99185782	99189529	chr10	99204231	99207378	ID_38420	4
chr10	99446132	99449570	chr10	99472031	99474706	ID_38486	3
chr10	101491003	101495206	chr10	101542420	101544291	ID_38651	4
chr10	101756958	101760280	chr10	101768287	101770746	ID_38675	3
chr10	102025531	102028851	chr10	102044713	102047893	ID_38718	5
chr10	102102492	102110159	chr10	102106843	102119059	ID_38733	26
chr10	102103969	102117835	chr10	102130711	102135859	ID_38737	28
chr10	102105508	102108352	chr10	102123219	102125258	ID_38757	3
chr10	102106296	102109070	chr10	102818990	102822735	ID_38790	3
chr10	102122959	102127568	chr10	102129016	102134749	ID_38890	13
chr10	102287820	102290461	chr10	102295541	102297158	ID_38961	3
chr10	102745756	102748805	chr10	102755252	102759099	ID_39015	4
chr10	102790928	102793439	chr10	102800792	102804150	ID_39052	3
chr10	102798811	102804493	chr10	102818525	102823371	ID_39056	9
chr10	102800923	102804827	chr10	102824913	102828447	ID_39059	7
chr10	103541272	103544850	chr10	103572918	103578327	ID_39261	5
chr10	103813969	103817264	chr10	103823503	103826561	ID_39297	6
chr10	103877827	103882052	chr10	103891212	103894998	ID_39329	6
chr10	103891320	103894349	chr10	103910063	103913675	ID_39341	13
chr10	103891414	103895605	chr10	103897334	103903172	ID_39344	5
chr10	104152585	104156515	chr10	104179243	104182632	ID_39392	6
chr10	104179441	104187098	chr10	104183169	104193824	ID_39412	18
chr10	104180501	104182448	chr10	104208981	104211527	ID_39416	3
chr10	104191104	104193827	chr10	104208493	104211061	ID_39427	3
chr10	104400662	104403481	chr10	104502341	104504464	ID_39477	3
chr10	104401338	104403682	chr10	104473226	104474926	ID_39481	3
chr10	105108741	105113184	chr10	105126061	105129887	ID_39559	5
chr10	105397497	105400599	chr10	105406663	105411561	ID_39625	4
chr10	105412673	105415295	chr10	105418679	105421437	ID_39634	3
chr10	105668066	105676074	chr10	105675424	105679208	ID_39665	11
chr10	105676506	105679356	chr10	105724909	105729077	ID_39668	8
chr10	105725296	105729282	chr10	105880406	105883401	ID_39680	7
chr10	106013536	106017522	chr10	106025867	106028908	ID_39723	4
chr10	106058721	106061488	chr10	106098474	106101485	ID_39741	5
chr10	106065293	106066865	chr10	106098843	106101098	ID_39745	3
chr10	106087451	106090719	chr10	106096705	106099762	ID_39749	4
chr10	111967188	111972733	chr10	111984411	111988484	ID_41000	14
chr10	112630571	112634908	chr10	112675566	112680905	ID_41101	11
chr10	112632386	112634470	chr10	112643581	112646809	ID_41112	3
chr10	112644192	112648158	chr10	112676459	112679697	ID_41118	5
chr10	115424450	115427382	chr10	115437533	115440879	ID_41230	3
chr10	120839062	120841895	chr10	120861805	120865533	ID_41412	4
chr10	120936479	120938625	chr10	120964819	120967966	ID_41446	3
chr10	121354941	121357684	chr10	121484271	121486443	ID_41490	3
chr10	121630963	121634032	chr10	121650233	121653299	ID_41559	8
chr10	123686205	123689034	chr10	123732383	123735341	ID_41639	4
chr10	124923072	124926289	chr10	124927909	124931532	ID_41747	4
chr10	126478823	126481842	chr10	126603756	126606421	ID_41775	3
chr10	131907759	131911457	chr10	131933000	131936770	ID_41946	18
chr10	131908033	131909988	chr10	131956964	131960415	ID_41952	3
chr10	134120350	134123595	chr10	134143449	134146445	ID_42004	7
chr10	134208451	134212313	chr10	134225761	134228745	ID_42041	4
chr10	134208620	134211150	chr10	134220733	134223949	ID_42042	3
chr10	134209138	134211928	chr10	134231075	134235938	ID_42043	5
chr10	135185415	135188948	chr10	135205963	135210603	ID_42135	14
chr11	205904	209427	chr11	235006	237967	ID_42171	9
chr11	235645	238157	chr11	364493	367313	ID_42198	3
chr11	306563	309653	chr11	318158	322528	ID_42211	8
chr11	449466	452439	chr11	458943	461495	ID_42250	3
chr11	505828	508661	chr11	517178	520211	ID_42269	3
chr11	534472	538309	chr11	560151	562510	ID_42278	3
chr11	694300	697223	chr11	705247	707373	ID_42307	3
chr11	775621	777985	chr11	808715	810919	ID_42340	3
chr11	777427	781584	chr11	785918	792532	ID_42358	6
chr11	796101	801276	chr11	801147	807630	ID_42375	8
chr11	804264	806648	chr11	832395	835210	ID_42393	4
chr11	807363	811600	chr11	832298	834868	ID_42394	8
chr11	811956	813694	chr11	821381	824318	ID_42417	3
chr11	817944	820581	chr11	831358	834096	ID_42422	5
chr11	2907102	2909758	chr11	2949598	2951754	ID_42556	3
chr11	2912043	2915613	chr11	2949155	2952213	ID_42557	8
chr11	2921966	2926267	chr11	2949024	2951733	ID_42560	7
chr11	2949260	2952448	chr11	3011998	3013831	ID_42591	3
chr11	3817103	3820230	chr11	3861317	3864363	ID_42738	6
chr11	3818410	3820715	chr11	3826467	3830701	ID_42753	5
chr11	3828104	3832214	chr11	3860908	3864028	ID_42759	6
chr11	6490367	6500900	chr11	6497474	6506588	ID_42921	32
chr11	6494264	6496594	chr11	6631937	6634542	ID_42932	3
chr11	6500191	6503289	chr11	6623265	6625031	ID_42941	3
chr11	6623181	6626187	chr11	6639226	6641754	ID_42971	3
chr11	6623605	6628399	chr11	6703271	6706499	ID_42976	10
chr11	6630816	6638516	chr11	6637521	6642309	ID_42989	18
chr11	6631428	6635621	chr11	6703102	6706495	ID_42991	8
chr11	6639107	6641782	chr11	6703131	6705715	ID_43022	3
chr11	8702752	8706131	chr11	8985158	8987661	ID_43132	4
chr11	8702889	8706051	chr11	8709015	8711505	ID_43142	5
chr11	8709349	8712548	chr11	8932862	8934893	ID_43203	3
chr11	8890040	8894148	chr11	8931119	8934127	ID_43228	6
chr11	9334041	9337554	chr11	9384728	9387641	ID_43275	4
chr11	9334650	9338076	chr11	9406137	9407813	ID_43279	4
chr11	9384550	9387151	chr11	9405551	9407626	ID_43296	4
chr11	9404179	9406969	chr11	9481518	9483369	ID_43301	3
chr11	9482095	9484946	chr11	9594052	9596781	ID_43390	4
chr11	9593282	9598055	chr11	9633868	9637089	ID_43406	7
chr11	9634040	9637347	chr11	9684551	9688098	ID_43432	6
chr11	9777831	9781293	chr11	10326633	10328663	ID_43447	3
chr11	10314008	10317694	chr11	10322435	10330869	ID_43480	25
chr11	10821056	10824601	chr11	10829062	10831664	ID_43593	3
chr11	10828103	10832365	chr11	10874754	10880963	ID_43604	18
chr11	10829501	10832323	chr11	10952475	10956988	ID_43682	10
chr11	10876882	10880897	chr11	10952824	10957679	ID_43729	9
chr11	10878847	10881630	chr11	10918534	10923546	ID_43750	6
chr11	12398482	12401040	chr11	12694915	12697337	ID_43851	3
chr11	12694524	12700192	chr11	12703836	12707531	ID_43871	9
chr11	12698851	12701358	chr11	12713501	12716068	ID_43883	3
chr11	13008711	13011460	chr11	13052777	13056013	ID_43941	6
chr11	13009958	13012503	chr11	13034130	13037396	ID_43943	4
chr11	14520001	14522764	chr11	14540209	14543068	ID_44053	5
chr11	18342288	18344943	chr11	18415969	18417704	ID_44191	4
chr11	18403699	18408006	chr11	18412465	18418057	ID_44202	17
chr11	18547080	18550335	chr11	18654456	18657168	ID_44239	3
chr11	18608982	18612517	chr11	18653556	18657903	ID_44256	4
chr11	20383896	20386766	chr11	20407615	20410112	ID_44303	5
chr11	27405485	27408147	chr11	27492041	27495218	ID_44394	3
chr11	27462240	27465369	chr11	27491884	27495476	ID_44401	3
chr11	27718537	27722804	chr11	27738950	27741904	ID_44447	6
chr11	33036005	33040140	chr11	33059274	33062324	ID_44590	3
chr11	33181712	33184502	chr11	33278366	33280060	ID_44607	3
chr11	33278323	33280392	chr11	33289432	33292056	ID_44614	3
chr11	33736685	33739009	chr11	33757251	33759601	ID_44624	4
chr11	33743332	33746554	chr11	33756550	33759431	ID_44628	5
chr11	34072433	34074760	chr11	34125592	34128704	ID_44669	6
chr11	34295232	34297953	chr11	34377406	34380287	ID_44732	4
chr11	35929707	35931927	chr11	35964582	35967255	ID_44846	3
chr11	46139858	46144608	chr11	46259133	46262315	ID_49924	5
chr11	46262348	46266464	chr11	46314969	46320091	ID_49965	5
chr11	46293810	46296197	chr11	46315832	46318164	ID_50000	3
chr11	46694098	46697149	chr11	46720543	46723353	ID_50030	3
chr11	47196577	47200219	chr11	47289853	47291928	ID_50067	5
chr11	47197554	47200199	chr11	47235774	47238041	ID_50077	5
chr11	47204728	47210949	chr11	47234446	47240890	ID_50082	19
chr11	47234469	47237023	chr11	47290252	47293130	ID_50105	3
chr11	47235036	47238233	chr11	47277945	47282319	ID_50112	5
chr11	47268640	47270840	chr11	47428398	47431204	ID_50129	3
chr11	47268817	47271848	chr11	47277567	47281012	ID_50131	6
chr11	47269059	47271839	chr11	47290050	47293773	ID_50136	5
chr11	47278762	47281954	chr11	47289791	47292284	ID_50149	5
chr11	47289442	47292051	chr11	47428467	47431023	ID_50157	4
chr11	47428345	47431439	chr11	47446378	47449625	ID_50186	5
chr11	47788498	47790764	chr11	47868892	47871737	ID_50291	4
chr11	47861176	47864278	chr11	47867378	47869313	ID_50304	3
chr11	57077540	57080937	chr11	57088349	57094175	ID_50617	10
chr11	57091432	57093980	chr11	57101443	57104633	ID_50630	3
chr11	57173896	57176317	chr11	57179175	57181704	ID_50654	3
chr11	57423119	57426514	chr11	57434880	57437239	ID_50717	5
chr11	57434117	57436110	chr11	57507409	57510365	ID_50733	3
chr11	57479361	57481469	chr11	57507533	57511519	ID_50758	4
chr11	57528115	57532994	chr11	57545591	57547789	ID_50778	4
chr11	59569433	59572103	chr11	59576496	59578536	ID_50888	3
chr11	60609343	60612301	chr11	60614564	60619147	ID_50907	4
chr11	60671982	60675816	chr11	60679810	60683477	ID_50922	10
chr11	60672348	60674214	chr11	60691805	60694780	ID_50924	3
chr11	61098410	61102400	chr11	61157701	61162332	ID_50986	11
chr11	61099037	61102134	chr11	61128008	61131556	ID_50989	8
chr11	61102780	61105310	chr11	61128195	61130341	ID_51019	3
chr11	61127812	61130912	chr11	61144856	61147755	ID_51039	3
chr11	61559071	61561203	chr11	61582391	61585189	ID_51177	5
chr11	61581417	61583809	chr11	61637559	61640007	ID_51226	3
chr11	61581813	61585652	chr11	61600679	61606294	ID_51244	11
chr11	61636129	61639529	chr11	61658593	61661131	ID_51315	3
chr11	61725027	61729863	chr11	61732474	61735295	ID_51328	4
chr11	61733079	61737380	chr11	61791667	61794919	ID_51351	7
chr11	61734302	61736775	chr11	61778904	61782039	ID_51394	4
chr11	61791376	61795161	chr11	61810696	61813452	ID_51412	3
chr11	62309251	62319256	chr11	62319191	62326532	ID_51437	27
chr11	62311747	62316588	chr11	62326751	62330020	ID_51445	10
chr11	62318492	62321427	chr11	62326894	62330095	ID_51465	3
chr11	62319749	62324099	chr11	62358219	62361159	ID_51468	5
chr11	62328050	62329758	chr11	62340038	62343147	ID_51477	3
chr11	62339893	62344605	chr11	62357488	62360817	ID_51486	11
chr11	62357491	62360889	chr11	62386748	62391669	ID_51518	8
chr11	62358191	62360312	chr11	62445168	62449222	ID_51545	3
chr11	62367870	62370838	chr11	62388291	62390975	ID_51571	4
chr11	62386737	62390630	chr11	62392760	62397100	ID_51589	9
chr11	62388053	62391059	chr11	62419224	62422845	ID_51594	4
chr11	62412803	62415957	chr11	62419267	62422302	ID_51608	6
chr11	62419127	62421925	chr11	62437607	62441324	ID_51616	5
chr11	62437637	62440283	chr11	62444911	62447913	ID_51663	4
chr11	62521331	62523145	chr11	62525322	62529798	ID_51771	5
chr11	62528548	62530946	chr11	62535826	62538840	ID_51774	3
chr11	62552627	62560697	chr11	62605626	62610819	ID_51787	12
chr11	62571270	62574338	chr11	62597868	62600418	ID_51809	6
chr11	62598281	62601241	chr11	62606517	62610560	ID_51830	7
chr11	62605546	62610817	chr11	62620686	62627257	ID_51837	14
chr11	62607389	62611063	chr11	62646406	62651154	ID_51882	10
chr11	62620517	62626364	chr11	62646171	62651287	ID_52398	11
chr11	62647716	62651003	chr11	62656719	62660346	ID_52447	4
chr11	63379467	63381889	chr11	63389174	63391684	ID_52463	4
chr11	63436858	63440671	chr11	63446898	63450997	ID_52468	8
chr11	63951636	63954792	chr11	64070818	64073580	ID_52532	3
chr11	64036174	64039212	chr11	64051682	64053669	ID_52608	3
chr11	64070783	64074967	chr11	64083196	64085474	ID_52628	4
chr11	64779660	64782789	chr11	64850267	64853050	ID_52696	3
chr11	64781624	64783426	chr11	64807419	64810795	ID_52703	3
chr11	64793946	64796992	chr11	64807013	64810467	ID_52708	3
chr11	64850271	64852673	chr11	64862338	64865059	ID_52723	3
chr11	64862027	64865679	chr11	64883263	64885925	ID_52726	3
chr11	64888582	64891513	chr11	64947695	64950352	ID_52743	3
chr11	64889840	64892281	chr11	64900450	64902644	ID_52749	3
chr11	64900460	64903453	chr11	64947678	64950684	ID_52754	4
chr11	65148362	65151317	chr11	65189205	65191514	ID_52834	4
chr11	65181811	65193552	chr11	65187625	65202101	ID_52842	59
chr11	65182720	65186278	chr11	65264906	65266725	ID_52844	4
chr11	65186736	65189927	chr11	65274342	65276654	ID_52872	3
chr11	65188073	65190327	chr11	65238284	65241348	ID_52878	4
chr11	65188222	65191979	chr11	65263506	65268800	ID_52880	11
chr11	65221317	65226802	chr11	65265075	65267940	ID_52997	7
chr11	65222561	65226381	chr11	65268377	65272597	ID_53013	4
chr11	65233808	65273445	chr11	65253484	65278866	ID_53024	225
chr11	65243996	65248510	chr11	65250179	65253467	ID_53044	5
chr11	65306349	65309697	chr11	65340106	65343480	ID_53283	6
chr11	65307073	65310282	chr11	65335389	65339747	ID_53286	8
chr11	65307470	65309867	chr11	65324932	65328139	ID_53288	3
chr11	65323491	65329493	chr11	65334638	65339493	ID_53294	11
chr11	65325969	65328464	chr11	65339810	65341493	ID_53297	3
chr11	65340177	65343237	chr11	65380337	65383122	ID_53308	3
chr11	65372811	65381270	chr11	65379029	65385608	ID_53325	16
chr11	65478181	65480851	chr11	65583993	65587137	ID_53379	3
chr11	65479704	65484270	chr11	65485511	65489421	ID_53387	6
chr11	65546766	65549148	chr11	65584375	65587217	ID_53401	4
chr11	65624349	65626900	chr11	65685517	65688361	ID_53428	4
chr11	65624811	65627940	chr11	65658195	65660623	ID_53431	3
chr11	65626595	65629732	chr11	65636864	65642663	ID_53451	5
chr11	65627470	65629601	chr11	65652488	65656078	ID_53463	4
chr11	65653269	65657515	chr11	65677900	65680429	ID_53474	4
chr11	65656310	65659375	chr11	65727826	65730773	ID_53487	3
chr11	65656650	65659501	chr11	65685855	65688308	ID_53489	3
chr11	65685192	65688391	chr11	65726240	65730748	ID_53526	7
chr11	65728967	65731850	chr11	65768474	65771156	ID_53550	3
chr11	65769221	65771266	chr11	65818692	65821236	ID_53565	4
chr11	66077913	66080846	chr11	66102334	66105331	ID_53632	4
chr11	66205204	66208090	chr11	66245854	66249053	ID_53697	3
chr11	66245699	66249405	chr11	66276712	66279540	ID_53707	4
chr11	66359041	66362620	chr11	66382363	66385629	ID_53726	6
chr11	66493148	66497219	chr11	66510231	66512617	ID_53816	6
chr11	66623180	66629759	chr11	66646245	66650892	ID_53859	7
chr11	66702446	66704659	chr11	66725220	66728150	ID_53885	3
chr11	66821063	66824506	chr11	66845281	66847783	ID_53897	4
chr11	67055101	67058409	chr11	67069321	67072206	ID_53920	3
chr11	67055350	67058551	chr11	67083470	67086420	ID_53923	4
chr11	67157458	67160864	chr11	67236076	67238342	ID_53962	3
chr11	67158980	67162327	chr11	67167409	67171706	ID_53970	8
chr11	67166158	67170837	chr11	67193463	67197568	ID_53977	6
chr11	67167825	67170962	chr11	67230737	67233835	ID_53984	4
chr11	67167939	67170527	chr11	67235325	67238238	ID_53986	4
chr11	67185336	67194161	chr11	67194095	67197381	ID_54002	12
chr11	67194406	67198634	chr11	67229704	67233548	ID_54015	10
chr11	67195435	67197495	chr11	67235352	67238119	ID_54018	3
chr11	67209724	67212443	chr11	67230344	67233607	ID_54029	6
chr11	67235301	67237759	chr11	67272615	67274982	ID_54059	4
chr11	67235740	67237909	chr11	67248633	67252003	ID_54061	4
chr11	67249188	67252250	chr11	67271130	67273732	ID_54067	3
chr11	68881582	68884454	chr11	68889277	68891837	ID_54197	3
chr11	70051540	70054082	chr11	70114565	70117583	ID_54235	3
chr11	71934086	71937676	chr11	71942844	71946105	ID_54296	4
chr11	71934624	71936639	chr11	71947055	71949664	ID_54298	4
chr11	72503215	72507222	chr11	72522922	72528455	ID_54326	9
chr11	72522910	72527519	chr11	72530592	72534755	ID_54329	9
chr11	72958881	72962396	chr11	72981764	72986260	ID_54383	9
chr11	72958958	72961483	chr11	72998512	73001816	ID_54384	4
chr11	72967587	72972058	chr11	72982936	72984783	ID_54386	5
chr11	73470526	73472603	chr11	73497407	73500460	ID_54465	4
chr11	73471002	73473930	chr11	73489321	73491931	ID_54472	9
chr11	73489600	73492038	chr11	73497720	73500336	ID_54482	6
chr11	73693223	73695620	chr11	73881531	73883776	ID_54548	3
chr11	74202818	74205937	chr11	74302133	74305220	ID_54583	4
chr11	75109147	75111919	chr11	75141192	75142887	ID_56772	3
chr11	76090473	76093757	chr11	76152967	76157380	ID_56864	6
chr11	76477780	76483810	chr11	76492718	76497970	ID_56911	11
chr11	76494036	76497290	chr11	76508459	76510975	ID_56920	3
chr11	77531659	77533422	chr11	77704212	77706705	ID_56974	3
chr11	77704153	77707437	chr11	77849347	77852055	ID_56976	4
chr11	77850702	77852700	chr11	77897269	77900644	ID_57004	4
chr11	82610681	82613109	chr11	82995677	82998477	ID_57070	3
chr11	82867352	82871953	chr11	82902245	82906320	ID_57137	7
chr11	82895082	82898507	chr11	82903234	82905972	ID_57173	3
chr11	85337871	85340764	chr11	85954422	85956880	ID_57238	3
chr11	85337926	85342210	chr11	85374069	85379575	ID_57239	9
chr11	85358618	85360673	chr11	85373653	85377030	ID_57262	7
chr11	85361035	85365470	chr11	85372655	85376635	ID_57268	4
chr11	93461645	93464553	chr11	93466936	93469326	ID_59250	3
chr11	93471849	93477348	chr11	93515842	93519947	ID_59277	17
chr11	94705380	94708381	chr11	94821763	94824493	ID_59463	3
chr11	94705824	94708452	chr11	94797899	94802163	ID_59468	7
chr11	102961612	102964589	chr11	102978458	102981557	ID_59792	6
chr11	108336664	108339802	chr11	108367567	108369999	ID_59853	4
chr11	111749224	111751073	chr11	111796010	111798720	ID_59935	4
chr11	116642728	116645302	chr11	116657087	116659700	ID_60029	4
chr11	117013292	117015015	chr11	117091420	117093942	ID_60054	3
chr11	117101336	117104466	chr11	117196983	117200188	ID_60064	3
chr11	117101809	117104692	chr11	117186296	117188179	ID_60065	3
chr11	118271328	118273881	chr11	118305895	118308636	ID_60087	5
chr11	118295180	118297095	chr11	118304122	118307796	ID_60091	3
chr11	118661692	118663776	chr11	118794794	118798153	ID_60130	3
chr11	118776877	118779661	chr11	118795145	118798018	ID_60138	3
chr11	118778013	118784682	chr11	118787780	118794427	ID_60139	11
chr11	118779719	118782296	chr11	118795645	118798629	ID_60141	3
chr11	118888049	118890146	chr11	118900297	118903035	ID_60173	3
chr11	118899175	118901879	chr11	118960981	118963567	ID_60180	3
chr11	118927726	118929836	chr11	118935817	118938306	ID_60190	3
chr11	118953902	118958091	chr11	118963956	118967743	ID_60197	8
chr11	118954367	118955944	chr11	118990456	118992979	ID_60201	3
chr11	118964608	118968290	chr11	118975710	118979032	ID_60216	5
chr11	118977711	118979640	chr11	118991610	118993462	ID_60242	3
chr11	119991988	119994508	chr11	119998375	120001217	ID_60279	3
chr11	119997851	120001829	chr11	120006348	120009809	ID_60281	4
chr11	123307147	123310336	chr11	123322771	123325854	ID_60371	4
chr11	126080331	126082971	chr11	126137196	126140079	ID_60449	4
chr11	126136620	126139369	chr11	126152314	126155102	ID_60459	3
chr11	126137497	126140181	chr11	126172154	126175525	ID_60463	4
chr11	126197231	126200169	chr11	126208459	126211335	ID_60499	3
chr11	126197390	126199633	chr11	126225042	126227188	ID_60500	3
chr11	129871338	129874578	chr11	129937795	129941287	ID_60546	6
chr11	134092963	134096332	chr11	134121796	134124338	ID_60600	6
chr12	496887	500338	chr12	508914	512367	ID_60630	5
chr12	677662	681800	chr12	858465	862135	ID_60650	10
chr12	678292	682516	chr12	749648	753623	ID_60653	6
chr12	750494	757297	chr12	858907	865503	ID_60679	13
chr12	859705	865452	chr12	913761	918281	ID_60690	6
chr12	1057269	1060528	chr12	1099129	1101572	ID_60728	5
chr12	2903598	2905981	chr12	2920656	2923550	ID_60828	4
chr12	2974635	2976944	chr12	2984387	2987847	ID_60853	3
chr12	2984526	2987904	chr12	3067495	3069983	ID_60855	3
chr12	2985049	2987459	chr12	2998405	3001574	ID_60860	4
chr12	6308432	6310590	chr12	6323353	6325317	ID_60981	3
chr12	6308957	6312249	chr12	6334379	6339820	ID_60982	6
chr12	6443726	6448515	chr12	6491493	6495279	ID_60995	11
chr12	6443806	6447383	chr12	6471553	6474641	ID_60996	6
chr12	6444699	6447770	chr12	6479423	6482285	ID_61003	5
chr12	6448634	6452334	chr12	6578934	6580991	ID_61011	3
chr12	6449740	6452713	chr12	6471740	6474607	ID_61013	4
chr12	6471015	6473487	chr12	6600967	6602697	ID_61019	3
chr12	6471051	6474409	chr12	6491803	6495818	ID_61021	7
chr12	6471296	6474273	chr12	6484445	6487914	ID_61022	4
chr12	6472596	6474614	chr12	6480567	6483546	ID_61024	4
chr12	6478801	6482166	chr12	6491617	6494022	ID_61025	6
chr12	6484138	6490131	chr12	6490429	6494781	ID_61028	14
chr12	6493674	6495927	chr12	6498454	6501876	ID_61040	3
chr12	6578274	6581938	chr12	6598448	6604141	ID_61056	33
chr12	6578820	6581546	chr12	6675884	6679185	ID_61096	3
chr12	6578965	6581651	chr12	6641794	6644482	ID_61100	5
chr12	6601093	6604861	chr12	6640343	6646171	ID_61138	19
chr12	6601285	6603908	chr12	6648345	6651239	ID_61147	4
chr12	6634420	6647902	chr12	6641262	6651374	ID_61195	33
chr12	6642505	6645355	chr12	6715126	6718108	ID_61254	3
chr12	6676111	6680230	chr12	6721008	6724276	ID_61343	5
chr12	6713044	6718329	chr12	6720582	6725331	ID_61369	14
chr12	6720870	6724446	chr12	6797077	6800232	ID_61382	5
chr12	6721609	6723329	chr12	6771414	6774037	ID_61383	3
chr12	6769920	6773852	chr12	6797174	6800289	ID_61394	11
chr12	6770968	6773872	chr12	6831640	6834683	ID_61396	8
chr12	6774007	6778490	chr12	6796095	6801017	ID_61405	6
chr12	6796957	6800351	chr12	6831453	6834766	ID_61417	10
chr12	6799231	6801941	chr12	6860946	6863808	ID_61431	3
chr12	6831659	6834975	chr12	6860476	6863795	ID_61445	11
chr12	6831718	6834170	chr12	6874724	6876748	ID_61448	4
chr12	6859024	6865579	chr12	6869229	6879103	ID_61468	45
chr12	6860736	6862911	chr12	6958920	6961309	ID_61477	3
chr12	6872434	6876991	chr12	6960354	6962410	ID_61541	4
chr12	6959000	6964563	chr12	6974013	6978667	ID_61683	16
chr12	6959818	6962876	chr12	7052476	7054480	ID_61698	3
chr12	6960527	6962751	chr12	6980946	6983802	ID_61710	3
chr12	6966203	6978611	chr12	6974029	6984710	ID_61722	39
chr12	6975534	6978017	chr12	6998225	7001895	ID_61758	5
chr12	6975550	6978174	chr12	7051582	7055200	ID_61759	4
chr12	6975655	6979161	chr12	7012748	7014687	ID_61765	3
chr12	6976420	6979258	chr12	7043893	7047243	ID_61772	4
chr12	6978678	6984282	chr12	7034509	7040297	ID_61789	6
chr12	6978733	6984191	chr12	6998301	7002034	ID_61791	15
chr12	6999041	7001914	chr12	7033325	7035022	ID_61829	3
chr12	7031313	7052121	chr12	7040484	7057221	ID_61844	100
chr12	7045446	7047430	chr12	7078511	7081404	ID_61883	4
chr12	7045458	7048656	chr12	7069329	7071872	ID_61884	4
chr12	7051551	7055316	chr12	7077899	7081305	ID_61930	3
chr12	7051563	7058376	chr12	7068954	7075866	ID_61933	25
chr12	7052715	7055103	chr12	7124347	7127216	ID_62032	3
chr12	7052731	7055849	chr12	7259492	7263424	ID_62034	5
chr12	7069923	7072993	chr12	7075687	7078229	ID_62092	4
chr12	7078372	7080128	chr12	7124262	7127488	ID_62106	4
chr12	8085776	8090752	chr12	8121678	8123491	ID_62163	7
chr12	8086950	8090414	chr12	8141174	8143062	ID_62166	3
chr12	8087269	8090532	chr12	8109492	8116844	ID_62168	23
chr12	8177970	8181368	chr12	8183732	8187662	ID_62202	16
chr12	8833075	8835706	chr12	8849138	8852151	ID_62230	4
chr12	9435361	9437738	chr12	9598939	9602282	ID_62281	14
chr12	10322086	10326211	chr12	10365584	10368315	ID_62302	4
chr12	10764641	10766615	chr12	10874580	10876893	ID_62328	3
chr12	12690157	12693583	chr12	12713971	12717458	ID_62428	3
chr12	12868141	12870779	chr12	12887783	12891450	ID_62470	3
chr12	12869963	12872000	chr12	13042745	13046277	ID_62479	4
chr12	12938713	12942268	chr12	12964462	12967639	ID_62533	4
chr12	12988374	12991674	chr12	13042870	13046276	ID_62549	6
chr12	13023640	13025737	chr12	13042345	13044589	ID_62552	3
chr12	13023792	13026616	chr12	13035016	13037920	ID_62553	3
chr12	13033828	13036681	chr12	13042785	13045513	ID_62555	3
chr12	14921572	14926372	chr12	14953837	14958110	ID_62628	10
chr12	14926952	14930032	chr12	14954994	14958072	ID_62667	5
chr12	20518992	20523327	chr12	20524456	20528271	ID_62836	4
chr12	21785268	21788636	chr12	21809338	21811949	ID_62913	3
chr12	22696003	22699122	chr12	22776731	22781371	ID_62950	8
chr12	25345904	25349729	chr12	25537651	25540678	ID_62997	4
chr12	25402214	25405994	chr12	25537162	25540805	ID_63004	8
chr12	26264790	26268624	chr12	26277533	26280602	ID_63043	10
chr12	27090129	27093447	chr12	27165809	27169853	ID_63101	4
chr12	27165381	27168717	chr12	27173742	27176719	ID_63115	4
chr12	27676242	27678446	chr12	27701251	27704324	ID_63167	4
chr12	42536030	42538780	chr12	42719401	42723061	ID_63537	4
chr12	42536673	42540085	chr12	42629423	42633564	ID_63539	10
chr12	44152239	44154183	chr12	44198450	44201615	ID_63621	4
chr12	44199371	44201856	chr12	44228534	44231690	ID_63640	6
chr12	45608683	45611463	chr12	45626542	45630998	ID_63707	4
chr12	46121019	46126382	chr12	46382695	46387631	ID_63742	10
chr12	46383616	46386029	chr12	46763078	46766440	ID_63795	3
chr12	46748413	46753293	chr12	46763826	46768255	ID_63866	6
chr12	46753333	46756275	chr12	46765013	46767811	ID_63887	4
chr12	46763436	46771105	chr12	46774234	46780054	ID_63906	37
chr12	46765511	46767865	chr12	46780880	46784186	ID_64016	3
chr12	48211611	48217516	chr12	48216454	48224405	ID_64152	31
chr12	48211764	48216672	chr12	48227435	48234948	ID_64154	19
chr12	48221561	48225390	chr12	48228232	48231691	ID_64194	5
chr12	48497318	48501375	chr12	48512145	48514552	ID_64229	8
chr12	48511752	48513782	chr12	48549849	48552950	ID_64245	3
chr12	49074446	49076162	chr12	49207661	49210054	ID_64286	3
chr12	49075259	49077891	chr12	49411888	49414837	ID_64307	3
chr12	49411235	49414353	chr12	49452194	49456971	ID_64422	5
chr12	49436137	49438893	chr12	49450348	49452685	ID_64453	3
chr12	49522960	49526843	chr12	49625871	49629914	ID_64510	12
chr12	49523647	49526189	chr12	49579990	49583833	ID_64535	4
chr12	49523920	49527219	chr12	49657400	49660347	ID_64568	7
chr12	49580891	49583919	chr12	49626909	49629839	ID_64612	5
chr12	49626937	49630772	chr12	49656636	49661148	ID_64618	7
chr12	50134490	50136633	chr12	50220642	50223917	ID_64866	4
chr12	50477991	50482497	chr12	50503871	50507582	ID_64943	6
chr12	51316973	51320099	chr12	51379466	51381956	ID_65080	3
chr12	51416784	51424611	chr12	51438592	51444123	ID_65092	14
chr12	51440313	51443120	chr12	51476809	51478977	ID_65100	3
chr12	51440610	51443114	chr12	51631248	51633969	ID_65111	3
chr12	51476022	51477645	chr12	51566518	51568347	ID_65151	3
chr12	51564671	51569331	chr12	51608220	51614140	ID_65174	9
chr12	51566615	51568457	chr12	51631208	51633959	ID_65191	3
chr12	51610495	51613823	chr12	51630393	51634372	ID_65201	9
chr12	52443039	52446847	chr12	52460669	52465099	ID_65266	11
chr12	52624846	52629349	chr12	52671019	52674919	ID_65344	6
chr12	53286489	53289664	chr12	53295578	53298832	ID_65390	4
chr12	53295868	53303101	chr12	53337736	53348225	ID_65395	32
chr12	53295967	53302293	chr12	53317080	53322902	ID_65396	15
chr12	53297358	53299944	chr12	53357343	53360787	ID_65405	4
chr12	53318506	53323623	chr12	53341441	53347871	ID_65421	11
chr12	53342588	53344336	chr12	53361424	53364136	ID_65439	3
chr12	53356953	53361662	chr12	53365769	53370227	ID_65459	6
chr12	53439717	53444198	chr12	53444960	53449330	ID_65543	15
chr12	53439802	53442794	chr12	53455040	53457166	ID_65545	4
chr12	53576935	53580155	chr12	53584153	53586247	ID_65638	3
chr12	53611814	53616652	chr12	53643745	53647444	ID_65654	13
chr12	53612481	53616474	chr12	53622508	53629407	ID_65657	14
chr12	53613863	53616233	chr12	53661802	53663450	ID_65669	3
chr12	53624744	53627702	chr12	53643936	53647394	ID_65687	4
chr12	53662065	53664071	chr12	53669104	53671605	ID_65698	3
chr12	53669314	53670996	chr12	53674240	53677206	ID_65703	3
chr12	53717140	53721395	chr12	53737317	53740763	ID_65733	8
chr12	53717323	53719917	chr12	53814100	53817027	ID_65737	5
chr12	53717726	53721127	chr12	53834418	53837367	ID_65747	4
chr12	53717775	53720391	chr12	53770761	53774375	ID_65748	4
chr12	53760356	53763198	chr12	53772833	53775410	ID_65762	3
chr12	53763753	53767842	chr12	53771733	53775467	ID_65771	11
chr12	53772571	53774704	chr12	53834199	53837143	ID_65791	4
chr12	53833873	53837295	chr12	53844438	53848586	ID_65814	10
chr12	53845019	53847871	chr12	53892142	53894990	ID_65854	3
chr12	53853083	53856997	chr12	53866349	53868976	ID_65873	4
chr12	53885743	53888781	chr12	53892597	53896686	ID_65892	6
chr12	54017346	54021771	chr12	54067766	54071508	ID_65934	10
chr12	54363429	54371716	chr12	54369443	54376106	ID_66008	8
chr12	54364977	54368977	chr12	54378179	54380684	ID_66009	6
chr12	54365788	54370036	chr12	54387790	54390775	ID_66010	4
chr12	54365898	54369138	chr12	54380898	54384195	ID_66011	3
chr12	54369688	54374827	chr12	54378481	54382199	ID_66030	6
chr12	54374709	54382017	chr12	54386743	54395040	ID_66034	19
chr12	54378545	54381458	chr12	54431151	54433473	ID_66041	3
chr12	54432049	54434449	chr12	54581066	54582827	ID_66121	3
chr12	54575241	54578311	chr12	54581202	54582773	ID_66139	3
chr12	54651751	54654518	chr12	54673342	54675505	ID_66156	4
chr12	54653041	54656466	chr12	54670269	54673152	ID_66158	4
chr12	54671923	54675935	chr12	54717057	54720315	ID_66176	9
chr12	54672294	54678326	chr12	54751041	54755025	ID_66193	6
chr12	54717818	54720418	chr12	54724769	54727139	ID_66299	3
chr12	56108445	56110615	chr12	56120651	56124456	ID_66347	3
chr12	56112517	56116454	chr12	56120343	56123270	ID_66356	4
chr12	56120510	56123629	chr12	56319413	56322087	ID_66361	4
chr12	56120707	56123331	chr12	56221579	56223986	ID_66363	3
chr12	56120854	56123639	chr12	56209985	56212809	ID_66364	3
chr12	56210250	56213826	chr12	56319358	56322391	ID_66399	6
chr12	56211188	56214364	chr12	56221363	56223265	ID_66410	3
chr12	56221289	56225096	chr12	56319232	56323283	ID_66423	10
chr12	56320235	56322575	chr12	56366722	56369358	ID_66464	3
chr12	56359200	56362174	chr12	56366609	56368610	ID_66493	3
chr12	56434381	56437209	chr12	56508982	56513343	ID_66537	8
chr12	56471357	56475513	chr12	56496501	56499863	ID_66553	14
chr12	56471943	56476993	chr12	56508762	56513181	ID_66555	10
chr12	56496827	56500109	chr12	56509147	56512665	ID_66571	10
chr12	56509614	56512733	chr12	56582340	56585610	ID_66611	3
chr12	56510767	56514781	chr12	56614807	56617235	ID_66643	4
chr12	56511913	56513514	chr12	56550645	56554294	ID_66647	4
chr12	56518659	56524857	chr12	56544331	56547669	ID_66653	14
chr12	56519133	56525787	chr12	56549999	56553580	ID_66655	14
chr12	56521200	56523484	chr12	56582248	56584712	ID_66659	4
chr12	56538513	56541696	chr12	56551352	56553548	ID_66670	4
chr12	56616878	56618724	chr12	56692224	56694930	ID_66770	3
chr12	56650923	56653946	chr12	56659145	56662194	ID_66780	4
chr12	56708455	56711532	chr12	56727355	56730445	ID_66809	5
chr12	57028419	57032403	chr12	57037389	57041220	ID_66918	10
chr12	57038331	57040336	chr12	57080799	57082647	ID_66940	3
chr12	57038541	57041554	chr12	57144575	57147126	ID_66950	3
chr12	57080351	57084459	chr12	57115676	57120605	ID_66977	11
chr12	57080632	57083667	chr12	57144551	57147681	ID_66985	6
chr12	57118093	57120363	chr12	57144227	57147588	ID_67034	3
chr12	57470462	57474995	chr12	57479935	57485292	ID_67060	9
chr12	57480519	57484115	chr12	57503028	57507550	ID_67092	9
chr12	57504803	57507765	chr12	57518269	57521276	ID_67126	3
chr12	57619080	57625778	chr12	57627157	57634575	ID_67146	16
chr12	58118568	58120699	chr12	58164450	58167913	ID_67264	3
chr12	58118615	58120486	chr12	58136914	58138824	ID_67265	3
chr12	58137132	58142625	chr12	58143233	58147568	ID_67273	8
chr12	58144675	58146391	chr12	58173108	58176600	ID_67286	3
chr12	58145977	58150255	chr12	58163110	58167853	ID_67291	7
chr12	58164419	58167713	chr12	58175269	58177869	ID_67306	5
chr12	58238971	58242260	chr12	58257611	58262668	ID_67345	11
chr12	64238268	64240820	chr12	64311534	64314643	ID_67515	3
chr12	65003422	65006205	chr12	65072005	65075112	ID_67565	3
chr12	69138460	69141656	chr12	69200160	69203312	ID_67693	7
chr12	69752145	69755020	chr12	69978044	69980905	ID_67745	6
chr12	72054908	72059191	chr12	72077806	72081826	ID_67804	12
chr12	88198994	88201921	chr12	88212714	88215067	ID_68134	3
chr12	93835507	93838703	chr12	93860009	93862978	ID_68366	4
chr12	98895387	98899635	chr12	98908434	98911669	ID_68515	5
chr12	98985671	98988940	chr12	99036751	99038507	ID_68554	3
chr12	104233885	104236735	chr12	104251144	104254323	ID_68701	4
chr12	104234002	104235975	chr12	104322001	104324901	ID_68703	3
chr12	104349511	104352751	chr12	104357733	104361649	ID_68743	14
chr12	104358601	104361194	chr12	104456980	104459658	ID_68756	6
chr12	104608057	104615675	chr12	104680086	104686117	ID_68792	17
chr12	104674264	104675938	chr12	104680536	104682707	ID_68799	3
chr12	104681184	104685600	chr12	104686527	104690996	ID_68817	5
chr12	105838010	105840962	chr12	105956049	105959202	ID_68902	3
chr12	106750878	106752483	chr12	107166544	107169857	ID_68942	3
chr12	110560688	110563635	chr12	110718500	110721288	ID_69200	3
chr12	110886352	110888463	chr12	110906189	110908523	ID_69259	3
chr12	112846896	112849554	chr12	112855893	112857904	ID_69467	3
chr12	113622118	113625060	chr12	113630642	113633781	ID_69493	5
chr12	113622179	113626146	chr12	113658753	113660523	ID_69494	3
chr12	118540561	118543627	chr12	118572802	118575279	ID_69663	3
chr12	120630984	120635556	chr12	120636533	120640776	ID_69744	13
chr12	120637574	120640171	chr12	120661111	120664173	ID_69785	3
chr12	120637576	120640393	chr12	120701558	120705284	ID_69786	6
chr12	120662385	120664628	chr12	120728358	120731018	ID_69804	3
chr12	120664968	120671101	chr12	120727731	120731116	ID_69805	12
chr12	120666353	120668861	chr12	120702056	120705447	ID_69808	4
chr12	120671581	120674312	chr12	120702021	120703856	ID_69811	3
chr12	120729138	120731373	chr12	121124243	121126648	ID_69932	3
chr12	120906124	120910362	chr12	120931448	120935401	ID_70042	8
chr12	121123280	121126920	chr12	121146064	121150899	ID_70095	5
chr12	121123739	121126378	chr12	121162015	121164270	ID_70099	3
chr12	121789103	121792579	chr12	121835948	121839684	ID_70165	13
chr12	122212750	122215647	chr12	122230629	122233250	ID_70227	7
chr12	122230860	122232659	chr12	122326039	122327925	ID_70243	3
chr12	122231627	122239707	chr12	122247394	122251852	ID_70247	16
chr12	122239729	122244068	chr12	122247907	122250788	ID_70285	5
chr12	122241552	122244657	chr12	122326278	122328268	ID_70294	3
chr12	122294837	122297366	chr12	122325522	122328053	ID_70306	4
chr12	122499838	122503012	chr12	122515661	122518706	ID_70323	4
chr12	122499958	122503664	chr12	122508802	122512015	ID_70325	6
chr12	122883072	122886652	chr12	122904369	122908400	ID_70388	8
chr12	122906261	122908271	chr12	122956010	122957846	ID_70399	3
chr12	122984091	122988328	chr12	123008931	123013186	ID_70406	10
chr12	123457631	123460676	chr12	123463098	123466298	ID_70476	8
chr12	123847963	123851784	chr12	123871935	123875388	ID_70562	8
chr12	123848147	123851914	chr12	123866708	123870177	ID_70566	9
chr12	124085584	124087891	chr12	124116118	124118380	ID_70605	4
chr12	124116654	124118371	chr12	124195941	124198786	ID_70617	3
chr12	124865212	124868964	chr12	124870691	124874140	ID_70657	4
chr12	125311918	125313967	chr12	125346924	125349989	ID_70676	3
chr12	125346329	125348721	chr12	125397722	125400473	ID_70679	3
chr12	125397046	125400530	chr12	125404057	125407750	ID_70702	5
chr12	125397699	125400710	chr12	125423097	125426142	ID_70709	3
chr12	125398437	125401332	chr12	125410475	125412747	ID_70722	4
chr12	130609600	130618153	chr12	130620362	130627612	ID_70813	12
chr12	131707761	131709670	chr12	131923539	131926062	ID_70893	3
chr12	132421617	132424952	chr12	132426994	132431179	ID_70941	3
chr12	133261946	133265440	chr12	133285854	133288873	ID_70987	4
chr13	20355731	20358346	chr13	20533038	20535890	ID_71060	3
chr13	20356243	20358505	chr13	20436769	20439434	ID_71062	3
chr13	20435684	20439497	chr13	20530402	20533997	ID_71066	6
chr13	27998464	28001303	chr13	28023267	28025887	ID_71215	6
chr13	31037350	31040606	chr13	31189735	31192806	ID_71279	7
chr13	41343045	41345963	chr13	41362184	41365162	ID_75040	3
chr13	41705532	41708088	chr13	41767133	41769568	ID_75063	4
chr13	42533084	42536821	chr13	42613158	42617004	ID_75080	4
chr13	42612914	42617561	chr13	42620554	42623767	ID_75086	6
chr13	44715861	44718682	chr13	44732581	44735475	ID_75129	4
chr13	44732292	44735379	chr13	44882675	44884484	ID_75137	3
chr13	44877013	44887436	chr13	45005677	45012641	ID_75146	28
chr13	48573540	48576991	chr13	48610267	48613173	ID_75260	3
chr13	50264193	50266298	chr13	50364408	50367483	ID_75322	4
chr13	50568352	50572694	chr13	50697979	50702017	ID_75346	5
chr13	50570116	50572748	chr13	50655491	50657685	ID_75354	3
chr13	52025600	52029053	chr13	52156819	52160569	ID_75410	11
chr13	52025900	52029054	chr13	52376447	52379359	ID_75427	4
chr13	52156498	52160043	chr13	52377488	52379971	ID_75445	4
chr13	53190360	53192813	chr13	53225843	53228522	ID_75496	3
chr13	58207767	58210001	chr13	58372016	58374322	ID_76792	3
chr13	58333130	58335946	chr13	58373244	58376105	ID_76807	5
chr13	76055258	76058334	chr13	76110428	76113532	ID_77056	7
chr13	76055532	76057904	chr13	76123499	76125290	ID_77057	3
chr13	88323640	88327625	chr13	88461826	88465752	ID_77256	4
chr13	95201594	95203330	chr13	95246249	95249884	ID_77366	3
chr13	100620555	100625210	chr13	100630400	100637231	ID_77555	33
chr13	103247688	103250086	chr13	103451195	103453305	ID_77649	3
chr13	103424731	103427652	chr13	103450892	103453671	ID_77668	4
chr13	110130927	110134073	chr13	110228358	110230655	ID_77786	3
chr13	110237292	110239970	chr13	110435188	110437411	ID_77791	3
chr13	110440173	110442964	chr13	110651143	110654133	ID_77838	3
chr13	111179477	111183341	chr13	111211877	111215412	ID_77859	8
chr13	111356393	111362324	chr13	111363163	111369128	ID_77889	26
chr13	111363141	111368190	chr13	111565303	111570688	ID_77902	8
chr13	111367618	111369688	chr13	111373545	111375479	ID_77992	3
chr13	113342790	113344495	chr13	113398548	113401462	ID_78046	3
chr13	113807075	113810250	chr13	113860321	113863271	ID_78065	3
chr13	113840054	113844103	chr13	113861717	113864889	ID_78076	8
chr13	115044648	115048993	chr13	115078307	115081121	ID_78196	9
chr13	115079991	115082807	chr13	115090817	115093738	ID_78233	3
chr14	20799268	20802896	chr14	20809073	20812026	ID_78239	4
chr14	20922662	20926202	chr14	20935954	20939040	ID_78271	7
chr14	20928275	20933913	chr14	20934329	20941110	ID_78283	9
chr14	21922764	21926522	chr14	21942987	21948001	ID_78353	7
chr14	23340259	23343468	chr14	23354294	23357222	ID_78389	4
chr14	23441685	23448785	chr14	23449483	23454121	ID_78410	10
chr14	23477220	23480861	chr14	23502995	23505450	ID_78433	4
chr14	23769622	23772749	chr14	23789750	23792433	ID_78477	7
chr14	23937030	23939518	chr14	24024773	24026957	ID_78492	3
chr14	23946157	23948901	chr14	24029878	24032059	ID_78496	3
chr14	23946859	23949236	chr14	24027014	24029350	ID_78497	3
chr14	24561727	24566004	chr14	24655842	24659419	ID_78513	4
chr14	24562806	24565579	chr14	24614337	24617387	ID_78520	4
chr14	24582011	24585496	chr14	24656158	24659303	ID_78535	4
chr14	24582081	24585947	chr14	24614809	24616951	ID_78536	4
chr14	24582200	24586058	chr14	24603974	24606603	ID_78538	4
chr14	24656717	24658635	chr14	24663444	24665879	ID_78574	5
chr14	24681249	24685764	chr14	24700077	24702974	ID_78587	4
chr14	24683705	24686433	chr14	24740141	24742293	ID_78591	3
chr14	24700279	24703515	chr14	24766251	24770415	ID_78597	3
chr14	24710726	24713531	chr14	24764106	24768701	ID_78608	4
chr14	24711080	24713404	chr14	24739193	24741647	ID_78609	4
chr14	24833981	24837857	chr14	24897669	24902193	ID_78632	10
chr14	31887631	31890790	chr14	31909586	31912038	ID_78706	4
chr14	32544212	32548045	chr14	32670104	32672923	ID_78733	3
chr14	34929312	34933005	chr14	34963532	34967756	ID_78757	5
chr14	35450825	35453392	chr14	35514424	35517064	ID_78779	3
chr14	35760007	35763847	chr14	35868576	35871779	ID_78792	3
chr14	35803764	35807238	chr14	35871755	35875242	ID_78799	7
chr14	35810506	35813800	chr14	35872171	35875519	ID_78804	6
chr14	37640676	37642807	chr14	37665517	37667336	ID_78840	3
chr14	39571525	39574147	chr14	39581910	39584329	ID_78863	4
chr14	39582119	39584977	chr14	39638165	39641070	ID_78867	3
chr14	50051793	50054643	chr14	50099727	50102301	ID_78970	3
chr14	50052313	50055453	chr14	50062906	50068919	ID_78971	6
chr14	50064438	50066149	chr14	50084791	50088617	ID_78983	3
chr14	50066200	50069016	chr14	50086345	50089053	ID_78985	3
chr14	50086967	50089019	chr14	50099711	50102252	ID_78994	3
chr14	50358178	50361477	chr14	50466925	50472239	ID_79040	9
chr14	50358309	50361545	chr14	50582666	50586387	ID_79042	3
chr14	50697008	50699845	chr14	50777230	50780361	ID_79067	5
chr14	50777882	50780812	chr14	50997372	51000857	ID_79081	6
chr14	53161232	53163171	chr14	53172534	53175489	ID_79134	3
chr14	54906136	54908156	chr14	54954240	54957291	ID_79168	3
chr14	54952968	54956569	chr14	54975191	54977298	ID_79172	4
chr14	55492352	55495239	chr14	55517252	55519714	ID_79183	3
chr14	55567534	55571660	chr14	55594633	55597039	ID_79208	6
chr14	55588054	55591280	chr14	55594228	55597486	ID_79214	6
chr14	58710682	58712955	chr14	58761542	58765127	ID_79276	4
chr14	60558592	60560522	chr14	60714762	60717490	ID_79321	4
chr14	64107190	64109830	chr14	64194110	64196787	ID_79402	4
chr14	65148353	65150261	chr14	65169544	65172313	ID_79483	3
chr14	69257586	69264236	chr14	69281615	69287631	ID_79559	16
chr14	74218902	74222841	chr14	74250285	74254577	ID_79720	4
chr14	74223763	74230223	chr14	74251282	74255398	ID_79721	10
chr14	75599437	75601188	chr14	75744051	75747558	ID_79794	3
chr14	75724226	75728543	chr14	75741889	75747031	ID_79800	11
chr14	75742240	75747029	chr14	75759388	75765598	ID_79801	14
chr14	77492774	77495900	chr14	77498068	77502048	ID_79862	6
chr14	89019756	89022238	chr14	89027844	89030823	ID_80011	8
chr14	90796305	90799887	chr14	90861747	90864873	ID_80048	5
chr14	90848048	90851385	chr14	90861594	90866243	ID_80053	18
chr14	91975013	91978041	chr14	92505806	92508084	ID_80097	3
chr14	92505243	92507286	chr14	92588098	92589668	ID_80116	3
chr14	93649587	93652919	chr14	93672201	93675185	ID_80155	6
chr14	96828445	96830269	chr14	96856735	96858733	ID_80194	3
chr14	100658999	100661095	chr14	100702635	100707366	ID_80244	8
chr14	100872827	100876874	chr14	100881021	100885027	ID_80277	7
chr14	100883146	100886385	chr14	101012891	101015760	ID_80282	3
chr14	101033411	101037877	chr14	101051463	101054781	ID_80296	5
chr14	102989459	102992816	chr14	103058300	103061044	ID_80390	4
chr14	103986154	103989250	chr14	104007169	104010862	ID_80464	3
chr14	103987620	103989326	chr14	103994665	103997861	ID_80468	3
chr14	105142285	105145627	chr14	105154586	105157305	ID_80520	4
chr14	105147152	105150275	chr14	105163300	105166566	ID_80525	3
chr14	105190037	105193253	chr14	105218932	105221008	ID_80541	3
chr14	105190239	105192716	chr14	105195783	105199046	ID_80542	3
chr15	31504922	31510562	chr15	31614768	31620457	ID_80788	8
chr15	31617240	31620798	chr15	31664890	31667137	ID_80799	4
chr15	31619186	31622022	chr15	31655228	31660077	ID_80808	4
chr15	34392156	34395523	chr15	34657742	34661730	ID_80843	5
chr15	34392800	34395536	chr15	34500814	34503398	ID_80847	3
chr15	34633774	34636863	chr15	34657312	34660832	ID_80879	5
chr15	35260428	35263502	chr15	35278849	35281572	ID_80906	5
chr15	40211836	40214635	chr15	40224547	40228344	ID_81009	6
chr15	40696403	40699595	chr15	40731730	40734376	ID_81074	3
chr15	41046436	41048963	chr15	41054087	41056435	ID_81134	4
chr15	41149437	41153011	chr15	41160719	41168147	ID_81158	12
chr15	41164523	41167425	chr15	41185130	41188754	ID_81177	5
chr15	41521658	41524941	chr15	41574371	41579011	ID_81230	5
chr15	41574531	41578017	chr15	41623352	41625925	ID_81238	4
chr15	41693325	41697483	chr15	41707682	41710224	ID_81265	4
chr15	41912589	41914975	chr15	41951551	41955166	ID_81313	6
chr15	43397271	43400366	chr15	43424485	43427331	ID_81407	3
chr15	43621004	43624342	chr15	43661454	43665321	ID_81425	6
chr15	44066918	44070641	chr15	44082708	44085712	ID_81456	6
chr15	44084378	44087167	chr15	44091075	44093860	ID_81483	5
chr15	44579321	44582335	chr15	44717838	44720875	ID_81515	9
chr15	44954195	44957264	chr15	45001967	45004872	ID_81550	5
chr15	45458285	45460152	chr15	45877123	45880343	ID_81592	3
chr15	45693138	45695830	chr15	45747892	45751588	ID_81612	5
chr15	49446494	49449428	chr15	49460796	49463801	ID_81693	5
chr15	50646176	50648625	chr15	50715239	50717188	ID_81721	3
chr15	55611083	55614388	chr15	55699421	55702411	ID_81855	4
chr15	57177840	57181702	chr15	57209306	57213208	ID_81895	22
chr15	59040827	59043474	chr15	59062082	59064699	ID_81927	3
chr15	63796168	63798575	chr15	63891462	63893590	ID_82180	3
chr15	64384599	64387128	chr15	64444205	64447284	ID_82237	3
chr15	64445082	64448218	chr15	64452858	64455590	ID_82248	3
chr15	64672096	64675357	chr15	64678347	64681333	ID_82270	5
chr15	65280966	65283845	chr15	65321596	65324170	ID_82329	3
chr15	65475907	65479232	chr15	65586917	65588605	ID_82373	4
chr15	65476742	65478363	chr15	65595702	65598772	ID_82379	4
chr15	65576998	65580898	chr15	65585815	65590096	ID_82385	7
chr15	65577790	65579699	chr15	65596831	65598592	ID_82386	3
chr15	65586669	65591728	chr15	65593991	65599156	ID_82392	73
chr15	65808580	65811499	chr15	65822082	65824194	ID_82701	5
chr15	65808640	65811452	chr15	65901938	65903676	ID_82703	3
chr15	66585452	66587829	chr15	66647503	66650706	ID_82772	3
chr15	66648588	66650584	chr15	66677653	66680174	ID_82782	4
chr15	66677538	66680777	chr15	66788425	66791787	ID_82787	5
chr15	66678496	66680694	chr15	66796970	66799072	ID_82791	3
chr15	67357263	67359297	chr15	67372056	67375197	ID_82891	3
chr15	67811476	67815553	chr15	67831873	67837005	ID_82925	14
chr15	68130748	68133165	chr15	68345106	68348110	ID_82948	4
chr15	68563614	68567093	chr15	68567948	68572763	ID_82989	5
chr15	69743284	69746650	chr15	69750229	69752843	ID_83088	3
chr15	69743950	69748650	chr15	69753218	69758817	ID_83098	7
chr15	70387290	70393987	chr15	70486967	70492111	ID_83151	19
chr15	72490678	72493438	chr15	72564105	72568071	ID_83252	4
chr15	72521335	72524085	chr15	72564286	72566314	ID_83270	5
chr15	72522385	72526234	chr15	72527850	72532384	ID_83291	13
chr15	72976629	72979796	chr15	73074181	73076614	ID_83369	3
chr15	74751968	74755137	chr15	74831520	74834587	ID_83469	8
chr15	74752081	74754892	chr15	74906473	74909430	ID_83474	8
chr15	74831735	74835822	chr15	74906492	74909698	ID_83487	9
chr15	74889703	74893555	chr15	74905626	74909006	ID_83505	3
chr15	75073181	75076569	chr15	75134067	75137077	ID_83529	4
chr15	75134102	75136711	chr15	75197165	75199502	ID_83541	3
chr15	75134140	75136979	chr15	75180865	75184308	ID_83542	6
chr15	75134925	75136931	chr15	75164154	75167041	ID_83546	4
chr15	75181069	75183761	chr15	75187342	75189968	ID_83559	3
chr15	75183799	75187509	chr15	75190595	75194102	ID_83562	3
chr15	75197810	75201184	chr15	75228834	75231988	ID_83577	4
chr15	75247243	75251257	chr15	75493804	75496345	ID_83603	3
chr15	75248499	75250845	chr15	75314978	75317851	ID_83626	3
chr15	75315139	75318148	chr15	75493581	75495775	ID_83639	4
chr15	75633407	75635222	chr15	75638235	75640827	ID_83691	3
chr15	75659332	75661649	chr15	75743285	75745994	ID_83713	3
chr15	75660461	75662442	chr15	75918114	75919889	ID_83723	3
chr15	75917001	75921435	chr15	75930303	75934315	ID_83768	14
chr15	75929347	75934438	chr15	75938011	75941533	ID_83776	10
chr15	75930989	75933733	chr15	75956486	75959187	ID_83781	3
chr15	76133528	76136866	chr15	76194574	76197621	ID_83822	4
chr15	76602218	76603788	chr15	76627237	76630463	ID_83843	3
chr15	77197011	77199279	chr15	77222808	77225662	ID_83860	4
chr15	78831264	78834282	chr15	78856429	78859632	ID_83969	6
chr15	80187803	80190878	chr15	80214512	80218662	ID_84023	12
chr15	81280770	81285259	chr15	81290513	81295353	ID_84081	13
chr15	83418247	83421099	chr15	83679248	83681224	ID_84145	3
chr15	83418767	83421873	chr15	83478185	83479929	ID_84149	3
chr15	85196814	85199258	chr15	85290653	85293332	ID_84210	3
chr15	85257988	85261237	chr15	85289066	85293597	ID_84218	7
chr15	89163258	89165678	chr15	89172787	89175504	ID_84322	3
chr15	90108030	90111143	chr15	90113823	90118175	ID_84366	4
chr15	90700190	90703104	chr15	90743381	90746267	ID_84442	4
chr15	90700933	90703572	chr15	90726659	90729794	ID_84444	4
chr15	90726531	90729094	chr15	90775355	90777282	ID_84451	3
chr15	90774735	90780126	chr15	90790596	90794290	ID_84462	5
chr15	90775255	90779130	chr15	90806378	90810311	ID_84463	14
chr15	90791261	90794286	chr15	90808360	90810418	ID_84476	3
chr15	90942715	90945334	chr15	90955239	90957531	ID_84514	3
chr15	91102359	91105284	chr15	91136108	91139221	ID_84543	3
chr15	91444248	91449064	chr15	91472621	91478836	ID_84582	10
chr15	91473554	91476270	chr15	91497065	91501851	ID_84605	6
chr15	91476928	91480357	chr15	91495767	91500926	ID_84614	7
chr15	93343283	93349715	chr15	93350240	93354074	ID_84683	8
chr15	93350218	93356374	chr15	93421973	93428370	ID_84689	39
chr15	93350458	93355218	chr15	93458914	93462927	ID_84691	6
chr15	93350960	93353583	chr15	93446230	93449546	ID_84693	5
chr15	93351182	93354153	chr15	93431267	93435282	ID_84694	4
chr15	93351241	93355812	chr15	93361485	93365601	ID_84696	8
chr15	93353960	93356378	chr15	93373661	93376889	ID_84715	4
chr15	93361257	93364417	chr15	93447411	93450128	ID_84718	3
chr15	93362146	93365531	chr15	93424297	93428185	ID_84720	11
chr15	93373589	93376730	chr15	93424512	93428187	ID_84729	5
chr15	93411388	93414865	chr15	93424525	93427855	ID_84737	6
chr15	93425741	93432071	chr15	93442293	93445231	ID_84766	8
chr15	93444411	93448008	chr15	93459905	93463913	ID_84785	6
chr15	96871958	96877611	chr15	96882665	96885269	ID_84851	8
chr15	96873978	96877161	chr15	96899338	96901529	ID_84863	3
chr15	96881417	96884722	chr15	96898216	96900556	ID_84874	3
chr15	99189715	99192380	chr15	99200509	99203825	ID_84909	3
chr15	99392745	99399842	chr15	99414541	99418901	ID_84926	9
chr15	99415401	99418416	chr15	99443031	99446012	ID_84936	4
chr15	99415740	99418643	chr15	99439083	99442983	ID_84939	4
chr15	99435115	99438627	chr15	99441001	99443179	ID_84951	3
chr15	99501925	99503942	chr15	99557723	99560476	ID_84971	3
chr15	101252417	101254034	chr15	101260027	101262762	ID_85056	3
chr15	101449304	101453618	chr15	101456067	101459527	ID_85074	4
chr15	101789065	101792902	chr15	101833922	101836980	ID_85105	3
chr15	101834970	101837752	chr15	102190993	102194203	ID_85140	4
chr15	102191005	102194035	chr15	102263188	102266327	ID_85159	4
chr16	277460	280783	chr16	281905	286539	ID_85256	13
chr16	283453	286190	chr16	398944	404674	ID_85288	8
chr16	376025	378814	chr16	400256	403335	ID_85312	3
chr16	450232	454937	chr16	472614	477548	ID_85350	10
chr16	636509	640759	chr16	690419	693355	ID_85432	5
chr16	636781	641507	chr16	684896	687942	ID_85434	10
chr16	637618	640845	chr16	695722	701170	ID_85440	6
chr16	637742	641618	chr16	676340	680973	ID_85442	7
chr16	675796	684101	chr16	683654	689052	ID_85458	15
chr16	676379	678666	chr16	691436	693226	ID_85460	3
chr16	682523	686858	chr16	697684	700326	ID_85469	4
chr16	685212	686932	chr16	728070	731044	ID_85481	3
chr16	734182	735951	chr16	753733	756467	ID_85576	3
chr16	740448	743797	chr16	777178	779345	ID_85582	3
chr16	764176	767658	chr16	775525	778351	ID_85599	3
chr16	768770	772021	chr16	789010	792075	ID_85610	4
chr16	769027	772417	chr16	856363	859083	ID_85613	4
chr16	777415	781349	chr16	809820	812475	ID_85668	3
chr16	790039	792637	chr16	810762	813010	ID_85679	3
chr16	809199	812285	chr16	817928	820627	ID_85684	5
chr16	837051	838733	chr16	844209	846550	ID_85709	3
chr16	837561	840142	chr16	856821	858644	ID_85714	3
chr16	1349664	1355897	chr16	1357415	1360401	ID_85758	7
chr16	1471024	1473700	chr16	1524250	1526533	ID_85808	3
chr16	1524049	1527107	chr16	1542091	1545693	ID_85821	6
chr16	1727061	1731041	chr16	1754266	1757544	ID_85876	6
chr16	1753761	1758000	chr16	1813004	1815551	ID_85883	5
chr16	1794783	1797200	chr16	1812641	1816212	ID_85897	3
chr16	1821368	1823658	chr16	1831660	1834443	ID_85912	3
chr16	2011444	2017218	chr16	2020411	2024581	ID_85994	30
chr16	2013397	2015462	chr16	2032427	2035812	ID_86011	3
chr16	2020475	2024524	chr16	2032478	2037057	ID_86039	8
chr16	2032983	2037109	chr16	2037905	2042357	ID_86050	5
chr16	2059465	2061390	chr16	2201865	2204922	ID_86069	3
chr16	2199810	2203395	chr16	2253154	2255962	ID_86109	3
chr16	2261073	2267892	chr16	2269857	2276212	ID_86238	14
chr16	2263326	2266250	chr16	2298782	2302028	ID_86247	5
chr16	2293967	2297014	chr16	2299940	2302151	ID_86319	3
chr16	2300144	2303300	chr16	2316783	2319718	ID_86327	5
chr16	2508642	2513789	chr16	2514578	2520799	ID_86377	8
chr16	2510016	2512232	chr16	2524251	2526347	ID_86384	3
chr16	2516968	2520258	chr16	2563265	2565241	ID_86392	3
chr16	2570173	2571937	chr16	2580465	2584101	ID_86444	5
chr16	2653172	2655230	chr16	2731229	2733105	ID_86467	4
chr16	2730709	2732619	chr16	2770036	2772978	ID_86472	3
chr16	2730852	2734046	chr16	2800119	2804893	ID_86474	6
chr16	2800490	2805310	chr16	2825926	2829662	ID_86501	8
chr16	2801881	2805136	chr16	2807109	2810348	ID_86512	3
chr16	2818033	2825376	chr16	2824650	2829974	ID_86526	9
chr16	2826466	2828966	chr16	2865706	2868573	ID_86537	4
chr16	2916549	2919791	chr16	2952954	2956860	ID_86552	5
chr16	2923517	2926419	chr16	2952663	2955918	ID_86559	6
chr16	2930806	2935155	chr16	2952749	2956261	ID_86561	8
chr16	2931823	2933354	chr16	2961733	2963537	ID_86567	7
chr16	2933080	2937338	chr16	2939377	2942495	ID_86570	4
chr16	2939387	2944270	chr16	2953944	2957591	ID_86573	8
chr16	3011378	3016543	chr16	3016789	3021881	ID_86624	10
chr16	3052721	3057623	chr16	3067574	3074768	ID_86663	10
chr16	3068726	3071878	chr16	3077035	3079788	ID_86666	3
chr16	3154846	3158861	chr16	3161063	3164131	ID_86700	12
chr16	3312848	3317091	chr16	3331354	3334061	ID_86740	6
chr16	3332066	3335405	chr16	3449465	3451812	ID_86762	4
chr16	3450752	3452611	chr16	3506687	3509031	ID_86776	4
chr16	3766791	3768807	chr16	3930018	3932453	ID_86809	3
chr16	4165033	4168155	chr16	4302182	4305254	ID_86842	6
chr16	4165208	4168175	chr16	4231922	4235909	ID_86843	6
chr16	4302491	4304935	chr16	4321924	4325090	ID_86862	3
chr16	4314211	4317516	chr16	4320221	4323881	ID_86867	3
chr16	4319787	4324062	chr16	4364338	4369037	ID_86868	6
chr16	4322183	4324618	chr16	4347965	4350685	ID_86893	3
chr16	4587286	4589875	chr16	4662958	4666389	ID_86973	5
chr16	4815893	4818835	chr16	4851224	4854113	ID_87005	3
chr16	9173012	9176602	chr16	9183570	9185360	ID_87116	4
chr16	10652576	10654989	chr16	10745450	10748506	ID_87159	4
chr16	10672192	10675812	chr16	10710356	10713958	ID_87162	4
chr16	10672938	10676414	chr16	10694248	10697696	ID_87167	3
chr16	10673231	10675779	chr16	10744873	10748280	ID_87170	4
chr16	10693957	10696370	chr16	10745754	10748339	ID_87175	3
chr16	10694184	10697088	chr16	10709829	10712634	ID_87176	4
chr16	10710459	10713520	chr16	10745167	10746923	ID_87181	3
chr16	10836023	10838489	chr16	11037113	11038993	ID_87210	3
chr16	10836435	10838900	chr16	10921221	10924233	ID_87215	3
chr16	11653303	11656515	chr16	11679240	11681804	ID_87270	3
chr16	11679182	11682748	chr16	11733076	11736638	ID_87273	5
chr16	11835185	11837882	chr16	11888925	11892571	ID_87294	6
chr16	14395655	14398446	chr16	14621621	14624483	ID_87394	3
chr16	15735701	15739616	chr16	15742279	15745576	ID_87472	9
chr16	18800279	18803312	chr16	18811856	18815086	ID_87502	5
chr16	18811465	18814644	chr16	19077775	19081136	ID_87528	3
chr16	19096804	19100993	chr16	19124125	19129181	ID_87557	8
chr16	20751656	20754250	chr16	20816237	20819102	ID_87635	5
chr16	20861548	20864485	chr16	20910187	20913377	ID_87649	3
chr16	21168385	21171429	chr16	21311334	21314315	ID_87665	5
chr16	22216013	22218806	chr16	22307208	22309731	ID_87712	7
chr16	23690873	23693528	chr16	23696814	23699251	ID_87771	3
chr16	28855479	28859076	chr16	28873802	28877140	ID_87958	8
chr16	28935631	28937715	chr16	28946390	28949198	ID_87983	4
chr16	29800375	29804384	chr16	29814234	29820903	ID_88011	9
chr16	29816117	29819554	chr16	30005164	30008138	ID_88033	3
chr16	29826071	29828831	chr16	30006057	30009701	ID_88073	3
chr16	29910846	29913142	chr16	29936517	29939065	ID_88093	4
chr16	29935884	29939684	chr16	29953877	29957133	ID_88097	5
chr16	29935937	29939752	chr16	29983362	29987841	ID_88098	8
chr16	29935958	29939318	chr16	29970989	29974740	ID_88099	10
chr16	29936240	29939170	chr16	30016549	30019199	ID_88102	4
chr16	29936557	29939185	chr16	30005469	30008642	ID_88105	10
chr16	29952934	29956578	chr16	30004683	30007029	ID_88110	3
chr16	29971943	29974997	chr16	29983416	29988414	ID_88118	9
chr16	29972912	29974912	chr16	30006310	30008871	ID_88122	3
chr16	29983303	29986734	chr16	30003857	30008381	ID_88128	5
chr16	30074020	30078431	chr16	30085888	30090344	ID_88177	8
chr16	30075308	30078656	chr16	30102766	30105126	ID_88189	5
chr16	30365044	30368167	chr16	30388278	30391178	ID_88249	3
chr16	30380043	30382959	chr16	30406457	30409320	ID_88255	4
chr16	30387398	30390690	chr16	30417471	30422486	ID_88266	4
chr16	30388108	30391151	chr16	30405307	30407868	ID_88272	6
chr16	30405182	30408414	chr16	30417257	30422584	ID_88285	8
chr16	30438981	30442690	chr16	30595454	30598570	ID_88301	5
chr16	30438998	30443113	chr16	30536317	30539764	ID_88302	6
chr16	30440285	30442849	chr16	30455328	30457535	ID_88305	4
chr16	30455635	30457450	chr16	30536884	30539784	ID_88309	3
chr16	30544841	30547740	chr16	30568141	30571363	ID_88334	11
chr16	30545869	30547831	chr16	30620230	30623235	ID_88342	4
chr16	30567649	30571479	chr16	30580837	30584422	ID_88346	5
chr16	30568064	30571093	chr16	30595648	30597879	ID_88347	3
chr16	30568619	30571470	chr16	30619853	30623364	ID_88349	4
chr16	30581961	30586072	chr16	30595667	30598529	ID_88352	5
chr16	30620153	30623037	chr16	30668384	30670927	ID_88365	3
chr16	30645020	30648307	chr16	30668116	30671028	ID_88378	5
chr16	30667197	30670598	chr16	30708401	30710904	ID_88385	4
chr16	30715499	30718325	chr16	30720206	30724016	ID_88418	3
chr16	30785466	30788115	chr16	30823821	30826005	ID_88442	3
chr16	30785803	30788368	chr16	30796802	30799364	ID_88447	3
chr16	30796603	30799964	chr16	30815398	30818438	ID_88466	11
chr16	30796962	30798624	chr16	30885228	30887717	ID_88467	4
chr16	30797004	30799490	chr16	30823731	30827086	ID_88468	4
chr16	30815446	30818599	chr16	30885128	30888153	ID_88471	10
chr16	30815857	30819032	chr16	30824166	30826114	ID_88477	4
chr16	30823885	30825944	chr16	30884965	30887961	ID_88482	3
chr16	30824308	30827379	chr16	30931865	30934549	ID_88487	4
chr16	30884715	30888294	chr16	30903771	30909701	ID_88501	19
chr16	30885251	30887775	chr16	30932196	30936460	ID_88513	7
chr16	30897918	30901958	chr16	30903809	30907073	ID_88533	4
chr16	30904823	30907596	chr16	30931208	30934810	ID_88539	5
chr16	30932916	30935530	chr16	30960177	30962854	ID_88565	3
chr16	30967089	30970543	chr16	31084023	31088198	ID_88591	4
chr16	30967508	30970379	chr16	31469549	31472106	ID_88593	3
chr16	30995472	30997891	chr16	31083315	31085344	ID_88615	3
chr16	30996610	30999607	chr16	31007306	31010210	ID_88620	4
chr16	31007359	31010498	chr16	31043182	31046531	ID_88628	8
chr16	31007561	31010749	chr16	31081906	31086596	ID_88631	7
chr16	31042945	31047115	chr16	31082710	31087149	ID_88640	8
chr16	31083075	31087060	chr16	31117527	31120782	ID_88651	4
chr16	31103973	31107343	chr16	31153128	31155332	ID_88678	4
chr16	31118300	31121135	chr16	31127383	31129375	ID_88685	5
chr16	31127528	31131720	chr16	31152187	31155471	ID_88702	11
chr16	31128103	31130643	chr16	31148401	31151215	ID_88707	3
chr16	31153081	31155352	chr16	31189599	31192934	ID_88725	6
chr16	31190749	31192949	chr16	31468388	31471537	ID_88791	3
chr16	31469084	31472780	chr16	31487348	31490610	ID_88859	9
chr16	31470094	31473288	chr16	31518276	31520765	ID_88877	4
chr16	46722526	46725252	chr16	46822510	46825317	ID_88959	3
chr16	48386155	48389172	chr16	48417846	48420889	ID_89032	4
chr16	50100237	50101923	chr16	50185091	50187139	ID_89077	3
chr16	53086827	53090562	chr16	53163309	53166093	ID_89113	5
chr16	56640886	56643812	chr16	56675993	56677993	ID_89206	4
chr16	56641473	56644192	chr16	56659938	56662970	ID_89212	4
chr16	57277512	57280450	chr16	57316031	57319530	ID_89359	5
chr16	57277790	57281326	chr16	57300091	57302264	ID_89363	3
chr16	57299414	57302981	chr16	57315626	57319881	ID_89370	5
chr16	57480053	57482746	chr16	57495090	57498472	ID_89390	3
chr16	57834086	57841936	chr16	57840788	57846576	ID_89455	14
chr16	66864386	66866288	chr16	66905369	66908497	ID_89755	3
chr16	67061083	67064171	chr16	67216591	67219419	ID_89814	3
chr16	67142236	67145357	chr16	67205638	67209372	ID_89856	4
chr16	67190947	67195319	chr16	67202916	67210491	ID_89882	13
chr16	67191630	67194964	chr16	67217304	67220934	ID_89883	3
chr16	67224680	67229104	chr16	67227928	67236595	ID_89934	13
chr16	67224924	67228146	chr16	67258866	67262632	ID_89936	7
chr16	67230808	67234066	chr16	67239747	67243263	ID_89938	4
chr16	67258772	67262206	chr16	67311892	67314225	ID_89944	3
chr16	67259240	67262622	chr16	67278492	67282073	ID_89945	4
chr16	67265971	67268131	chr16	67279674	67281805	ID_89950	3
chr16	67594543	67597645	chr16	67692679	67695061	ID_90009	4
chr16	67691756	67695650	chr16	67751891	67754739	ID_90034	5
chr16	67866409	67869662	chr16	67872195	67877227	ID_90095	6
chr16	67866481	67869193	chr16	67903982	67908266	ID_90096	3
chr16	67880084	67883066	chr16	67905488	67908246	ID_90116	7
chr16	67968727	67971229	chr16	68000625	68002684	ID_90157	3
chr16	67976039	67978838	chr16	67981955	67983550	ID_90162	3
chr16	67994190	67996904	chr16	68055914	68058618	ID_90171	3
chr16	68119159	68123839	chr16	68268496	68272940	ID_90211	7
chr16	68261988	68266736	chr16	68267504	68271578	ID_90225	4
chr16	68270999	68273174	chr16	68296174	68299990	ID_90280	4
chr16	68294220	68298257	chr16	68330565	68333733	ID_90293	3
chr16	68295266	68299255	chr16	68365735	68368430	ID_90294	3
chr16	68296593	68301572	chr16	68319250	68323623	ID_90295	6
chr16	68296614	68300082	chr16	68343277	68346201	ID_90296	4
chr16	68296957	68301222	chr16	68360684	68363666	ID_90299	6
chr16	68343307	68348610	chr16	68358725	68364123	ID_90321	12
chr16	69164950	69169074	chr16	69343600	69347043	ID_90402	6
chr16	69344754	69346736	chr16	69371543	69375220	ID_90455	7
chr16	69363011	69366407	chr16	69368596	69375848	ID_90475	16
chr16	69372202	69374803	chr16	69598348	69601443	ID_90503	3
chr16	69418017	69420474	chr16	69598233	69601289	ID_90521	5
chr16	69563354	69565418	chr16	69598242	69601205	ID_90565	5
chr16	69758402	69763241	chr16	69774205	69776871	ID_90590	6
chr16	69759053	69761971	chr16	69785481	69790285	ID_90608	10
chr16	70320504	70323484	chr16	70555721	70557991	ID_90668	3
chr16	70322911	70325171	chr16	70331331	70334501	ID_90687	4
chr16	70412802	70415707	chr16	70555833	70559131	ID_90718	5
chr16	70413934	70417109	chr16	70485376	70489587	ID_90732	4
chr16	71494664	71497515	chr16	71516638	71519900	ID_90864	13
chr16	71841042	71844692	chr16	71927775	71931161	ID_90892	8
chr16	71841731	71844253	chr16	71878274	71881069	ID_90894	4
chr16	73052141	73055417	chr16	73080604	73082654	ID_90977	3
chr16	73080119	73083701	chr16	73091398	73094868	ID_90981	3
chr16	73080254	73084327	chr16	73084952	73090374	ID_90982	10
chr16	73088498	73097530	chr16	73093145	73104926	ID_90987	19
chr16	75031144	75034419	chr16	75143428	75147009	ID_91110	7
chr16	75031360	75035050	chr16	75180952	75183492	ID_91111	3
chr16	75283229	75286358	chr16	75297951	75300650	ID_91132	5
chr16	75466481	75469357	chr16	75497072	75500134	ID_91150	4
chr16	75497751	75499935	chr16	75549329	75551292	ID_91161	3
chr16	75587741	75591699	chr16	75598722	75603588	ID_91175	7
chr16	75655843	75659088	chr16	75681727	75683771	ID_91200	3
chr16	80870631	80873055	chr16	80971107	80972807	ID_93194	3
chr16	80933224	80935644	chr16	80965197	80967713	ID_93198	3
chr16	80971016	80974390	chr16	81038729	81042041	ID_93221	4
chr16	84148560	84151990	chr16	84176735	84178584	ID_93367	3
chr16	84208228	84211716	chr16	84219004	84220879	ID_93392	3
chr16	85043787	85046235	chr16	85059643	85062519	ID_93461	5
chr16	85547063	85548895	chr16	85643940	85646054	ID_93514	3
chr16	85586503	85591198	chr16	85644394	85650368	ID_93527	11
chr16	87415907	87419345	chr16	87424423	87427424	ID_93681	6
chr16	87798163	87801261	chr16	87822111	87825054	ID_93776	3
chr16	87808409	87810277	chr16	87823013	87825967	ID_93791	3
chr16	87811127	87821430	chr16	87819063	87829040	ID_93797	56
chr16	87821765	87826673	chr16	87879500	87889458	ID_93817	18
chr16	87822035	87829467	chr16	87859823	87871867	ID_93824	34
chr16	87822140	87824569	chr16	87903206	87906597	ID_93829	4
chr16	87822214	87826120	chr16	87826354	87833405	ID_93833	13
chr16	87822218	87826055	chr16	87836108	87842498	ID_93834	18
chr16	87823345	87825850	chr16	87855664	87858938	ID_93863	3
chr16	87827942	87832862	chr16	87836001	87840037	ID_93882	5
chr16	87836100	87842344	chr16	87861335	87870867	ID_93891	11
chr16	87838955	87841476	chr16	87885839	87888490	ID_93906	4
chr16	87861761	87870314	chr16	87868342	87874485	ID_93955	12
chr16	87866436	87885715	chr16	87874644	87889990	ID_93999	74
chr16	87876131	87881032	chr16	87901550	87906024	ID_94054	7
chr16	87878162	87882047	chr16	87891687	87894890	ID_94086	4
chr16	87883520	87887223	chr16	87899991	87904444	ID_94156	8
chr16	87884113	87889961	chr16	87893115	87897052	ID_94163	9
chr16	87888029	87889669	chr16	87899713	87903265	ID_94229	3
chr16	88599481	88602772	chr16	88635218	88638152	ID_94322	7
chr16	88728019	88731303	chr16	88771397	88774120	ID_94386	3
chr16	88820649	88823276	chr16	88835170	88837508	ID_94448	3
chr16	88824363	88834285	chr16	88845803	88853234	ID_94453	21
chr16	88824911	88835502	chr16	88834638	88840519	ID_94457	24
chr16	88827377	88830864	chr16	88867932	88870931	ID_94465	3
chr16	88834535	88838709	chr16	88848026	88852577	ID_94472	8
chr16	88850998	88853506	chr16	88868681	88871055	ID_94490	3
chr16	89120052	89123562	chr16	89159400	89161800	ID_94610	3
chr16	89554257	89559038	chr16	89566343	89572158	ID_94652	8
chr16	89554869	89560270	chr16	89572673	89576517	ID_94654	12
chr16	89566432	89570494	chr16	89570551	89576490	ID_94669	7
chr16	89765550	89768184	chr16	89776620	89779782	ID_94787	3
chr16	89766027	89768054	chr16	89787609	89791257	ID_94789	3
chr16	89775030	89779615	chr16	89786026	89790394	ID_94796	6
chr16	89880435	89885799	chr16	89892268	89897345	ID_94849	17
chr16	89881518	89884710	chr16	89925950	89928866	ID_94853	4
chr16	89987991	89991199	chr16	90037870	90040667	ID_94952	4
chr17	684101	688519	chr17	899000	902276	ID_95029	5
chr17	1301991	1305231	chr17	1358063	1360175	ID_95063	3
chr17	1302233	1304713	chr17	1419229	1421298	ID_95067	3
chr17	1357236	1360820	chr17	1388331	1391469	ID_95071	4
chr17	1357854	1360871	chr17	1418808	1422198	ID_95072	8
chr17	1358945	1362411	chr17	1365906	1368649	ID_95081	3
chr17	1386602	1391872	chr17	1415323	1421815	ID_95085	12
chr17	1389339	1393058	chr17	1396984	1400966	ID_95092	5
chr17	1586481	1589430	chr17	1616475	1621255	ID_95140	5
chr17	2205400	2208671	chr17	2238712	2241277	ID_95199	3
chr17	2293423	2303301	chr17	2301369	2306216	ID_95254	22
chr17	3538523	3541138	chr17	3568545	3571859	ID_95359	3
chr17	3560216	3564610	chr17	3570248	3572080	ID_95367	4
chr17	4044856	4047534	chr17	4062848	4067474	ID_95437	5
chr17	4165769	4168914	chr17	4268699	4270594	ID_95455	3
chr17	4605485	4611400	chr17	4611851	4615196	ID_95506	6
chr17	4611388	4615530	chr17	4631400	4636454	ID_95514	10
chr17	4611733	4615766	chr17	4690053	4693712	ID_95515	4
chr17	4613320	4616928	chr17	4622521	4625060	ID_95521	3
chr17	4633338	4635324	chr17	4691837	4695308	ID_95528	3
chr17	4692092	4695786	chr17	4697043	4701308	ID_95551	6
chr17	4692173	4695189	chr17	4708388	4711601	ID_95552	4
chr17	4835920	4837793	chr17	4851948	4854748	ID_95577	3
chr17	4840428	4847542	chr17	4845103	4856531	ID_95582	34
chr17	4841910	4845498	chr17	4870227	4873882	ID_95590	7
chr17	4846628	4858075	chr17	4867986	4874137	ID_95603	42
chr17	4851072	4854340	chr17	4900658	4902738	ID_95637	4
chr17	4869933	4872233	chr17	4898776	4901821	ID_95681	3
chr17	4889084	4892498	chr17	4898582	4903108	ID_95690	5
chr17	5321577	5324261	chr17	5340510	5342793	ID_95731	3
chr17	5321662	5324347	chr17	5370809	5373673	ID_95734	3
chr17	5369831	5373909	chr17	5388299	5391422	ID_95759	12
chr17	6915669	6919787	chr17	6921739	6928663	ID_95803	12
chr17	6916548	6919089	chr17	6937774	6940428	ID_95813	4
chr17	6924104	6931089	chr17	6937630	6940865	ID_95819	13
chr17	7120849	7123519	chr17	7143404	7145834	ID_95848	4
chr17	7122484	7125056	chr17	7141150	7142787	ID_95855	3
chr17	7140447	7143228	chr17	7153523	7157634	ID_95883	5
chr17	7140456	7144204	chr17	7208760	7210787	ID_95884	4
chr17	7143553	7147855	chr17	7153403	7156198	ID_95891	7
chr17	7153334	7157295	chr17	7161170	7164400	ID_95901	6
chr17	7153846	7157340	chr17	7182477	7186246	ID_95903	10
chr17	7217254	7220334	chr17	7230661	7234183	ID_95970	4
chr17	7231126	7234531	chr17	7253641	7256299	ID_95979	4
chr17	7253072	7257136	chr17	7386206	7390659	ID_96013	8
chr17	7253624	7255875	chr17	7337462	7340404	ID_96019	3
chr17	7295758	7298340	chr17	7386155	7389325	ID_96037	4
chr17	7305945	7308551	chr17	7387405	7389790	ID_96049	4
chr17	7347606	7350710	chr17	7386501	7389656	ID_96060	5
chr17	7357034	7360961	chr17	7386434	7390333	ID_96063	7
chr17	7376974	7386400	chr17	7385297	7389664	ID_96069	33
chr17	7386202	7389325	chr17	7411704	7414908	ID_96088	3
chr17	7386260	7388767	chr17	7463521	7466640	ID_96109	5
chr17	7386260	7389544	chr17	7589439	7592681	ID_96110	3
chr17	7386302	7389010	chr17	7474723	7479669	ID_96121	9
chr17	7416666	7419372	chr17	7461754	7465857	ID_96214	5
chr17	7462774	7466971	chr17	7472440	7478043	ID_96220	14
chr17	7473597	7480592	chr17	7476647	7488386	ID_96234	27
chr17	7486167	7489078	chr17	7588029	7592020	ID_96298	5
chr17	7736244	7741621	chr17	7743486	7750100	ID_96344	14
chr17	7745199	7748303	chr17	7753768	7756751	ID_96346	3
chr17	7787593	7790336	chr17	7817339	7821090	ID_96371	4
chr17	7818174	7820873	chr17	7832702	7836409	ID_96389	5
chr17	7965073	7968353	chr17	8075538	8078257	ID_96405	4
chr17	8021083	8024334	chr17	8075220	8078081	ID_96407	5
chr17	8023168	8025747	chr17	8041387	8044412	ID_96410	3
chr17	8023956	8026672	chr17	8125026	8128505	ID_96413	4
chr17	8028588	8030487	chr17	8090080	8092707	ID_96416	3
chr17	8028667	8030573	chr17	8041155	8043471	ID_96417	3
chr17	8040208	8043969	chr17	8057857	8062585	ID_96419	5
chr17	8040557	8043712	chr17	8075328	8078717	ID_96420	4
chr17	8041458	8044552	chr17	8054482	8057582	ID_96423	3
chr17	8056464	8068417	chr17	8073725	8081321	ID_96430	27
chr17	8075128	8077223	chr17	8124016	8125788	ID_96458	3
chr17	8090105	8093942	chr17	8112101	8116067	ID_96513	5
chr17	8090998	8093758	chr17	8150479	8153944	ID_96515	4
chr17	8091676	8095748	chr17	8123259	8128543	ID_96516	6
chr17	8111007	8115556	chr17	8122058	8128039	ID_96531	13
chr17	8151200	8154026	chr17	8190593	8193677	ID_96566	3
chr17	8189902	8195900	chr17	8197134	8200598	ID_96574	11
chr17	9547042	9551776	chr17	9570958	9575736	ID_96652	9
chr17	9705556	9707371	chr17	9745538	9747117	ID_96673	3
chr17	9731593	9733678	chr17	9745933	9748616	ID_96676	3
chr17	16117876	16122033	chr17	16187925	16190856	ID_96813	5
chr17	16255558	16257870	chr17	16283634	16285930	ID_96836	4
chr17	16282903	16286332	chr17	16341695	16344218	ID_96843	3
chr17	16283246	16286757	chr17	16344524	16347834	ID_96862	3
chr17	17108922	17111658	chr17	17139618	17141938	ID_96974	3
chr17	17182538	17186164	chr17	17205739	17208383	ID_96985	7
chr17	17583590	17587728	chr17	17595617	17599621	ID_97012	5
chr17	17714437	17718187	chr17	17721651	17724891	ID_97034	4
chr17	17725314	17729366	chr17	17737284	17741611	ID_97056	9
chr17	17727485	17730369	chr17	17741689	17744425	ID_97067	3
chr17	17738583	17741932	chr17	17752398	17754650	ID_97079	3
chr17	18149160	18159787	chr17	18155955	18164280	ID_97133	12
chr17	19265137	19268263	chr17	19279896	19282521	ID_97210	4
chr17	19550996	19553654	chr17	19655846	19659345	ID_97241	6
chr17	20058371	20061253	chr17	20073824	20075986	ID_97266	3
chr17	21224854	21226695	chr17	21237614	21241171	ID_97348	3
chr17	21426750	21430211	chr17	21454219	21456533	ID_97356	4
chr17	26661781	26664740	chr17	26682044	26686118	ID_97440	5
chr17	26683258	26686130	chr17	26695861	26698789	ID_97458	5
chr17	26897657	26899773	chr17	26924091	26926663	ID_97485	3
chr17	26971557	26974991	chr17	26987280	26990434	ID_97520	6
chr17	26973318	26975503	chr17	27043381	27046587	ID_97525	3
chr17	27036168	27045002	chr17	27042996	27050317	ID_97542	14
chr17	27042891	27044707	chr17	27050397	27053325	ID_97550	3
chr17	27043377	27046492	chr17	27070162	27072427	ID_97553	4
chr17	27044376	27047290	chr17	27180241	27183420	ID_97557	3
chr17	27051620	27057615	chr17	27068367	27080321	ID_97597	34
chr17	27069636	27073979	chr17	27075086	27079305	ID_97632	6
chr17	27474405	27480527	chr17	27503740	27508921	ID_97695	11
chr17	27893094	27897272	chr17	27916382	27919723	ID_97769	4
chr17	27917827	27921330	chr17	27948363	27951215	ID_97790	4
chr17	29150295	29154681	chr17	29156393	29160254	ID_97858	6
chr17	29231862	29235232	chr17	29297062	29299559	ID_97873	4
chr17	29876262	29879125	chr17	29886600	29888343	ID_97906	3
chr17	30667514	30670566	chr17	30675723	30679183	ID_97945	6
chr17	33287439	33290618	chr17	33305902	33308978	ID_97997	5
chr17	33288786	33291518	chr17	33445133	33447790	ID_98003	3
chr17	33306922	33308929	chr17	33445167	33448219	ID_98015	4
chr17	33414962	33417456	chr17	33445107	33447879	ID_98018	3
chr17	33893476	33896814	chr17	33903497	33907139	ID_98041	8
chr17	33903767	33907724	chr17	33912880	33915936	ID_98050	19
chr17	34888717	34894674	chr17	34898576	34904636	ID_98123	19
chr17	34889357	34892390	chr17	34946635	34948715	ID_98130	4
chr17	34889984	34892692	chr17	34956317	34959268	ID_98138	5
chr17	35714932	35719783	chr17	35765336	35768760	ID_98227	4
chr17	35765460	35768382	chr17	35849917	35852359	ID_98243	3
chr17	35968050	35971044	chr17	36001937	36005096	ID_98286	3
chr17	36826446	36835028	chr17	36855291	36862908	ID_98319	20
chr17	36827625	36831897	chr17	36888768	36893097	ID_98321	7
chr17	36830028	36832825	chr17	36885014	36887877	ID_98330	4
chr17	36830879	36834136	chr17	36904249	36907518	ID_98331	3
chr17	36856612	36862607	chr17	36884959	36888952	ID_98343	7
chr17	36858499	36863452	chr17	36890288	36892727	ID_98358	4
chr17	36860407	36863857	chr17	36904740	36909193	ID_98370	5
chr17	36862835	36865786	chr17	36885074	36887374	ID_98371	3
chr17	36884941	36888712	chr17	36903319	36908204	ID_98379	5
chr17	36980223	36983170	chr17	37008418	37011203	ID_98429	5
chr17	37008490	37011515	chr17	37023527	37028540	ID_98439	10
chr17	37024857	37027479	chr17	37035064	37038173	ID_98453	6
chr17	37605943	37609146	chr17	37616276	37619211	ID_98518	7
chr17	37842816	37846330	chr17	37854405	37860709	ID_98549	10
chr17	37843201	37846112	chr17	37908756	37911048	ID_98553	3
chr17	37843259	37845819	chr17	37886209	37888378	ID_98554	4
chr17	37884364	37888168	chr17	37892443	37897133	ID_98566	8
chr17	37893904	37896927	chr17	37909103	37911967	ID_98569	4
chr17	38255441	38259741	chr17	38267537	38272470	ID_98606	8
chr17	38266816	38271289	chr17	38276513	38281166	ID_98609	11
chr17	38268019	38272363	chr17	38295213	38298483	ID_98612	18
chr17	38277493	38281002	chr17	38295335	38298862	ID_98623	8
chr17	38437913	38440294	chr17	38443039	38445463	ID_98642	3
chr17	38465300	38467575	chr17	38471981	38474562	ID_98658	3
chr17	38473000	38476117	chr17	38497621	38502662	ID_98663	7
chr17	38974341	38976915	chr17	38982930	38985790	ID_98708	4
chr17	39822228	39824899	chr17	39843142	39846336	ID_98730	5
chr17	39932886	39935553	chr17	39967421	39970553	ID_98797	4
chr17	39933790	39935767	chr17	39949295	39952202	ID_98798	3
chr17	39934110	39935800	chr17	39941146	39943134	ID_98799	3
chr17	39941378	39943592	chr17	39946665	39950752	ID_98804	5
chr17	39941533	39943782	chr17	39966503	39969503	ID_98807	4
chr17	39966181	39970552	chr17	40019744	40022978	ID_98817	4
chr17	40073240	40077138	chr17	40117956	40120553	ID_98847	4
chr17	40073706	40076675	chr17	40085837	40088257	ID_98852	4
chr17	40116491	40120227	chr17	40306595	40308672	ID_98876	3
chr17	40117256	40120326	chr17	40169292	40173548	ID_98881	7
chr17	40428007	40429938	chr17	40439347	40441512	ID_98943	3
chr17	40475555	40479436	chr17	40538912	40542213	ID_98952	4
chr17	40559955	40565276	chr17	40573149	40575626	ID_98964	12
chr17	40687361	40690586	chr17	40696371	40700439	ID_99005	3
chr17	40705566	40708548	chr17	40712284	40715720	ID_99017	5
chr17	40712927	40719018	chr17	40725889	40731706	ID_99022	8
chr17	40759858	40763199	chr17	40825921	40833201	ID_99051	11
chr17	40810828	40814257	chr17	40819635	40821375	ID_99075	3
chr17	40818539	40822732	chr17	40828964	40832038	ID_99079	4
chr17	41114808	41118289	chr17	41130722	41134361	ID_99166	6
chr17	41157849	41160349	chr17	41171306	41174338	ID_99189	3
chr17	41275876	41282052	chr17	41321066	41324871	ID_99198	6
chr17	41319866	41322632	chr17	41391880	41393640	ID_99202	3
chr17	41390839	41394310	chr17	41464183	41467093	ID_99220	5
chr17	41398685	41400557	chr17	41462321	41464847	ID_99262	3
chr17	41399002	41402651	chr17	41465130	41468687	ID_99265	17
chr17	41436193	41440701	chr17	41462293	41468212	ID_99274	24
chr17	41443395	41449647	chr17	41464161	41469351	ID_99531	19
chr17	41443921	41447836	chr17	41559661	41562574	ID_99576	4
chr17	41465700	41468073	chr17	41560142	41562754	ID_99730	4
chr17	41473900	41477906	chr17	41477644	41485036	ID_99743	10
chr17	42091022	42093828	chr17	42145346	42149497	ID_99810	4
chr17	42091402	42094844	chr17	42099388	42103287	ID_99811	3
chr17	42262222	42265321	chr17	42295791	42300306	ID_99839	4
chr17	42263749	42266805	chr17	42275374	42278808	ID_99842	6
chr17	42275949	42279002	chr17	42294624	42298458	ID_99857	9
chr17	42284344	42286708	chr17	42288312	42293167	ID_99873	6
chr17	42294533	42301563	chr17	42399491	42407915	ID_99879	22
chr17	42294839	42297450	chr17	42301029	42303103	ID_99883	3
chr17	42296192	42299238	chr17	42421166	42424417	ID_99890	3
chr17	42765927	42769976	chr17	42784267	42788703	ID_99956	5
chr17	43016648	43019687	chr17	43023674	43026682	ID_99988	4
chr17	43023166	43026767	chr17	43098022	43101474	ID_99992	5
chr17	43023558	43026215	chr17	43043171	43046912	ID_99994	3
chr17	43127565	43130101	chr17	43138049	43140164	ID_100023	4
chr17	43185112	43186954	chr17	43207947	43210012	ID_100038	3
chr17	43210718	43215569	chr17	43223094	43227421	ID_100052	9
chr17	43211725	43214441	chr17	43248916	43251660	ID_100056	3
chr17	43222551	43228533	chr17	43237120	43240691	ID_100062	18
chr17	43224400	43227391	chr17	43252046	43255666	ID_100083	5
chr17	43224496	43228045	chr17	43306665	43308995	ID_100100	3
chr17	43224718	43229042	chr17	43246739	43251633	ID_100115	9
chr17	43237417	43239608	chr17	43245535	43249472	ID_100154	6
chr17	43238507	43240316	chr17	43249511	43251850	ID_100159	3
chr17	43296043	43298625	chr17	43324205	43327610	ID_100165	4
chr17	43296229	43306216	chr17	43304995	43313234	ID_100166	15
chr17	43304955	43307576	chr17	43321685	43325048	ID_100175	4
chr17	43392620	43396679	chr17	43446197	43451426	ID_100212	7
chr17	45908255	45910425	chr17	45917825	45919994	ID_100357	3
chr17	45972621	45975446	chr17	46017899	46020513	ID_100377	5
chr17	45973040	45975173	chr17	46046917	46049855	ID_100378	3
chr17	46100560	46103546	chr17	46124667	46127882	ID_100409	6
chr17	46123572	46127948	chr17	46127736	46134759	ID_100421	12
chr17	46177381	46179631	chr17	46184832	46187534	ID_100452	3
chr17	46968019	46971726	chr17	46983048	46987361	ID_100489	10
chr17	46984802	46988325	chr17	47072511	47076181	ID_100511	4
chr17	47484722	47487582	chr17	47490931	47493542	ID_100572	5
chr17	47783847	47787399	chr17	47863776	47867351	ID_100590	9
chr17	48044792	48047263	chr17	48071635	48074020	ID_100604	3
chr17	48133459	48135697	chr17	48140490	48143415	ID_100619	3
chr17	48251703	48256402	chr17	48276129	48278839	ID_100641	4
chr17	48473210	48476428	chr17	48554669	48558076	ID_100679	11
chr17	48502286	48506291	chr17	48554791	48556924	ID_100688	5
chr17	48783130	48787994	chr17	48795386	48798855	ID_100715	18
chr17	48940873	48944043	chr17	48995192	48998759	ID_100746	4
chr17	48941917	48945334	chr17	48980539	48983553	ID_100750	7
chr17	48941984	48944714	chr17	48998962	49003450	ID_100751	4
chr17	48942195	48946518	chr17	48985125	48988260	ID_100758	9
chr17	48942409	48945312	chr17	49007744	49011129	ID_100769	7
chr17	48942680	48946520	chr17	49020550	49023186	ID_100775	4
chr17	49010076	49014736	chr17	49025155	49028470	ID_100807	5
chr17	49011458	49014792	chr17	49020123	49023442	ID_100808	5
chr17	49016681	49019537	chr17	49022115	49024464	ID_100810	3
chr17	49196156	49200638	chr17	49229111	49232332	ID_100826	7
chr17	49229014	49232482	chr17	49243039	49245096	ID_100834	4
chr17	54908894	54913498	chr17	54989196	54992912	ID_100923	7
chr17	56074251	56076253	chr17	56079188	56081808	ID_101033	3
chr17	56593928	56597081	chr17	56734690	56738587	ID_101102	5
chr17	56594940	56597375	chr17	56707716	56710449	ID_101103	4
chr17	56707307	56711866	chr17	56734858	56738114	ID_101106	12
chr17	56707343	56710642	chr17	56755090	56758418	ID_101107	14
chr17	56734826	56738128	chr17	56755360	56758354	ID_101148	8
chr17	56742680	56747462	chr17	56754798	56758382	ID_101188	9
chr17	56755482	56758546	chr17	56768667	56771497	ID_101217	3
chr17	57832101	57835379	chr17	57861441	57865731	ID_101315	4
chr17	57832113	57835127	chr17	57858495	57860911	ID_101316	3
chr17	57862288	57865440	chr17	57915291	57918188	ID_101324	3
chr17	57905516	57908450	chr17	57914911	57917348	ID_101328	3
chr17	58154743	58160086	chr17	58162919	58165903	ID_101361	6
chr17	60727938	60730564	chr17	60748278	60750631	ID_101469	3
chr17	61502860	61506396	chr17	61521272	61524224	ID_101494	4
chr17	61521955	61525277	chr17	61627716	61630334	ID_101503	3
chr17	61774415	61777623	chr17	61817770	61820819	ID_101542	4
chr17	61818201	61820685	chr17	61849780	61852241	ID_101553	3
chr17	61849399	61852349	chr17	61902722	61905906	ID_101559	4
chr17	61902141	61906417	chr17	61919287	61922026	ID_101586	9
chr17	61910189	61912792	chr17	61919047	61921679	ID_101597	3
chr17	62206772	62210040	chr17	62221495	62223995	ID_101616	3
chr17	62221829	62225455	chr17	62336665	62342141	ID_101621	11
chr17	62491720	62497457	chr17	62495146	62504252	ID_101685	26
chr17	62959816	62962399	chr17	62970126	62972471	ID_101756	3
chr17	66373624	66376604	chr17	66376958	66384235	ID_101902	8
chr17	71186487	71190679	chr17	71227396	71230265	ID_101952	11
chr17	71306747	71308398	chr17	71336394	71338468	ID_101992	4
chr17	72742931	72745238	chr17	72770917	72773921	ID_102016	3
chr17	72743244	72746727	chr17	72764232	72767741	ID_102017	5
chr17	72765728	72771215	chr17	72771006	72777218	ID_102031	8
chr17	72975899	72979505	chr17	72982281	72985286	ID_102075	5
chr17	73007203	73010368	chr17	73028594	73031508	ID_102096	5
chr17	73007250	73008885	chr17	73040760	73044639	ID_102098	4
chr17	73041489	73044558	chr17	73119083	73123165	ID_102107	3
chr17	73120172	73122160	chr17	73126439	73128377	ID_102153	3
chr17	73236171	73238354	chr17	73256275	73258514	ID_102213	3
chr17	73256264	73259953	chr17	73262520	73268799	ID_102216	11
chr17	73265232	73268216	chr17	73283893	73286864	ID_102227	6
chr17	73518635	73522602	chr17	73544320	73547664	ID_102277	3
chr17	73772916	73777604	chr17	73779243	73782668	ID_102320	9
chr17	73774372	73777271	chr17	74731932	74734860	ID_102340	4
chr17	73774443	73777702	chr17	73850239	73853358	ID_102349	4
chr17	73779258	73781213	chr17	73850090	73853353	ID_102369	3
chr17	73840091	73842861	chr17	73850654	73853193	ID_102385	5
chr17	73843211	73846852	chr17	73847510	73853811	ID_102387	6
chr17	73849934	73854287	chr17	73870528	73875915	ID_102392	14
chr17	73850671	73853142	chr17	73891230	73894074	ID_102398	4
chr17	73872768	73876848	chr17	73890478	73894794	ID_102419	11
chr17	73872931	73876157	chr17	73899461	73902488	ID_102421	5
chr17	73891758	73894501	chr17	73901020	73902701	ID_102440	3
chr17	73899036	73902247	chr17	73935733	73937904	ID_102446	3
chr17	73899838	73902740	chr17	74000217	74003395	ID_102452	3
chr17	74098300	74101358	chr17	74260350	74262876	ID_102495	3
chr17	74348328	74351410	chr17	74377900	74382312	ID_102510	13
chr17	74721112	74725609	chr17	74727826	74734317	ID_102580	17
chr17	75282192	75284541	chr17	75315453	75318655	ID_102675	3
chr17	76181737	76183340	chr17	76208683	76210624	ID_102706	3
chr17	76308924	76316044	chr17	76354190	76357722	ID_102732	11
chr17	76354753	76356785	chr17	76373431	76376067	ID_102756	3
chr17	77740833	77745447	chr17	77748366	77756793	ID_102845	14
chr17	77751050	77753323	chr17	77773999	77776518	ID_102856	3
chr17	77758649	77762384	chr17	77766968	77770328	ID_102870	3
chr17	77765803	77768140	chr17	77773765	77776584	ID_102881	4
chr17	77765921	77768158	chr17	77804609	77807128	ID_102884	3
chr17	77766385	77768777	chr17	77808518	77810576	ID_102885	4
chr17	77769316	77772241	chr17	77809119	77814781	ID_102893	6
chr17	77800695	77804511	chr17	77806025	77810084	ID_102913	3
chr17	78119459	78121428	chr17	78192844	78195642	ID_102972	3
chr17	78119471	78123295	chr17	78150642	78154660	ID_102973	11
chr17	78119513	78122135	chr17	78158293	78163230	ID_102974	6
chr17	78193743	78196701	chr17	78229833	78232132	ID_102996	3
chr17	78227713	78230238	chr17	78251625	78253910	ID_103000	3
chr17	78233848	78237510	chr17	78250500	78253662	ID_103009	6
chr17	78427445	78430968	chr17	78448455	78451736	ID_103041	4
chr17	78447294	78452963	chr17	78474218	78477719	ID_103059	14
chr17	78449292	78453446	chr17	78453877	78459258	ID_103073	6
[truncated: 2,262 more rows]

## Sheet: POLII_DMSO_inter
Head_chromosome	Head_start	Head_end	Tail_chromosome	Tail_start	Tail_end	ID	PET count
chr1	1333957	1336651	chr20	37075119	37076897	ID_195	3
chr1	1549506	1551182	chr16	30784565	30788327	ID_229	3
chr1	2342548	2346883	chr11	62607817	62610721	ID_328	3
chr1	9331145	9334148	chr6	111278357	111281276	ID_729	5
chr1	11966843	11970093	chr5	40825799	40828925	ID_915	3
chr1	11966852	11970004	chr17	36903455	36907449	ID_917	3
chr1	11966902	11970085	chr12	46764850	46767291	ID_921	3
chr1	11966919	11969889	chr19	5689085	5691636	ID_926	3
chr1	11966969	11969763	chr17	73199861	73202860	ID_941	3
chr1	11966980	11970091	chr12	58333655	58335522	ID_946	3
chr1	11967015	11970053	chr5	41870279	41872458	ID_953	3
chr1	11967123	11971282	chr22	39715060	39717012	ID_970	3
chr1	11967137	11970016	chr9	128508216	128510514	ID_974	3
chr1	11968124	11970267	chr6	166336172	166337692	ID_1005	3
chr1	11968152	11970277	chr16	31469545	31471858	ID_1006	4
chr1	11968262	11969970	chr16	2731137	2733966	ID_1014	3
chr1	11968427	11970110	chr15	64672182	64674863	ID_1031	3
chr1	11968560	11971325	chr6	136609651	136611783	ID_1044	3
chr1	15929544	15932545	chr7	56172717	56175259	ID_1129	6
chr1	15942629	15944130	chr13	44715046	44716865	ID_1134	7
chr1	16153245	16156256	chr19	39925103	39927893	ID_1144	6
chr1	16839005	16842015	chr6	166336172	166337692	ID_1286	3
chr1	16969656	16972666	chr3	49724872	49727825	ID_1364	10
chr1	17221218	17224225	chr9	139008647	139011640	ID_1389	3
chr1	17221572	17224176	chr17	74731894	74735136	ID_1402	3
chr1	17230310	17231984	chr4	166247407	166249704	ID_1436	3
chr1	17230312	17233120	chr15	67833474	67836141	ID_1437	3
chr1	17230456	17233230	chr20	30192778	30195962	ID_1473	3
chr1	17230482	17233346	chr7	100024964	100027636	ID_1480	3
chr1	17230610	17233382	chr6	24773779	24777721	ID_1489	3
chr1	17231273	17233095	chr10	74032265	74035165	ID_1498	3
chr1	19637063	19640072	chr9	135229328	135231623	ID_1595	3
chr1	23345113	23347471	chr17	41438349	41440235	ID_1760	3
chr1	23883723	23886915	chr22	24383178	24385187	ID_1847	3
chr1	23884465	23887354	chr16	68297216	68300618	ID_1860	3
chr1	24068425	24071293	chr11	62607617	62610627	ID_1906	3
chr1	24967964	24970567	chr7	44645146	44647703	ID_2018	3
chr1	26946995	26949225	chr19	45908261	45910858	ID_2243	3
chr1	28098444	28101128	chr8	142137376	142139654	ID_2435	3
chr1	28834824	28837447	chr19	59024196	59027077	ID_2585	3
chr1	28834924	28837643	chr12	120728717	120732448	ID_2590	3
chr1	28903015	28906062	chr11	65266549	65268921	ID_2651	3
chr1	28906272	28908593	chr9	5627665	5630429	ID_2663	3
chr1	28973255	28976419	chr12	57080598	57083797	ID_2754	3
chr1	28973665	28976745	chr11	62607623	62610720	ID_2771	5
chr1	28973945	28976736	chr6	30582584	30584487	ID_2822	3
chr1	28973990	28976772	chr11	3025623	3028622	ID_2825	3
chr1	28974743	28977057	chr16	56965106	56966964	ID_2842	3
chr1	33149762	33151862	chr6	26250394	26252915	ID_3250	3
chr1	33429131	33432119	chr6	26270263	26273221	ID_3332	3
chr1	33814097	33816963	chr19	18391910	18394848	ID_3392	4
chr1	35323607	35325640	chr22	18120109	18122108	ID_3425	3
chr1	35656507	35658528	chr16	70555912	70557844	ID_3487	3
chr1	38156169	38158506	chr20	62256785	62260147	ID_3906	3
chr1	38477313	38480311	chr20	57605880	57609108	ID_4018	3
chr1	39324390	39327007	chr11	82867075	82868821	ID_4045	3
chr1	41326352	41328239	chr6	166336172	166337692	ID_4291	3
chr1	41326422	41329205	chr6	57036450	57038875	ID_4294	3
chr1	41326621	41328881	chr19	47729340	47731417	ID_4309	3
chr1	41409629	41413751	chr12	7051575	7054304	ID_4343	3
chr1	41442619	41445769	chr15	65595783	65599233	ID_4352	4
chr1	41443922	41446845	chr17	56755400	56758211	ID_4369	3
chr1	43146341	43148469	chr6	166336172	166337672	ID_4574	4
chr1	43231198	43233234	chr18	3448303	3451676	ID_4612	3
chr1	43231476	43235906	chr6	166336172	166337692	ID_4619	3
chr1	43822880	43825784	chr11	82897836	82900446	ID_4742	3
chr1	43918298	43921078	chr6	166336172	166337672	ID_4819	3
chr1	44115472	44117604	chr15	65587230	65589808	ID_4849	3
chr1	44171617	44175707	chr18	3447884	3450595	ID_4872	3
chr1	44171887	44173668	chr12	120729346	120732379	ID_4882	3
chr1	44439414	44442263	chr11	2949865	2952168	ID_4930	4
chr1	44494030	44497941	chr12	123717401	123719158	ID_4975	3
chr1	45095853	45097979	chr16	88824794	88826980	ID_5031	3
chr1	45185503	45189094	chr11	62607516	62610718	ID_5081	6
chr1	45185553	45187623	chr6	157341133	157344152	ID_5084	4
chr1	45185615	45187587	chr5	889437	892015	ID_5091	3
chr1	45185710	45188887	chr9	131872033	131874659	ID_5101	3
chr1	45185721	45188557	chr21	48055265	48057136	ID_5106	3
chr1	45185776	45187606	chr8	11658802	11661530	ID_5118	3
chr1	45185899	45188745	chr12	131510805	131514369	ID_5148	3
chr1	45185911	45188933	chr12	31744135	31748578	ID_5155	6
chr1	45185918	45188767	chr12	49657365	49659588	ID_5160	3
chr1	45185923	45188864	chr7	100026420	100029727	ID_5163	3
chr1	45185925	45188912	chr15	65587158	65589953	ID_5165	3
chr1	45185931	45188893	chr17	46123944	46126868	ID_5172	3
chr1	45185934	45188978	chr17	7386212	7388145	ID_5175	3
chr1	45185937	45188856	chr20	44561932	44564620	ID_5177	3
chr1	45185944	45187917	chr12	7052886	7055792	ID_5182	4
chr1	45185957	45188988	chr7	35839757	35842832	ID_5187	3
chr1	45185973	45188602	chr7	32995992	32998751	ID_5192	3
chr1	45186036	45188654	chr12	123716575	123718922	ID_5210	3
chr1	45186036	45188733	chr19	59054529	59057144	ID_5211	3
chr1	45186063	45188601	chr8	67836315	67839256	ID_5218	3
chr1	45186112	45188937	chr15	70389247	70391549	ID_5227	3
chr1	45186118	45188958	chr11	64644555	64646536	ID_5230	3
chr1	45186131	45188854	chr6	31632741	31635991	ID_5233	3
chr1	45186341	45188769	chr3	158389643	158391794	ID_5251	3
chr1	45187167	45188931	chr22	39077344	39079702	ID_5285	3
chr1	45187392	45189284	chr16	729599	733462	ID_5319	3
chr1	45187444	45189019	chr12	51476019	51478843	ID_5325	3
chr1	45187448	45188988	chr15	66160208	66162990	ID_5327	3
chr1	45194476	45197145	chr22	39715011	39717720	ID_5335	3
chr1	45194491	45197868	chr15	91071711	91073593	ID_5337	3
chr1	45194519	45196879	chr3	150125074	150127512	ID_5338	3
chr1	45194607	45197015	chr3	52739147	52740840	ID_5343	3
chr1	45194679	45196849	chr10	74032607	74035406	ID_5345	3
chr1	45194866	45196856	chr22	50963741	50966378	ID_5350	3
chr1	45195027	45198198	chr7	26238280	26241428	ID_5365	3
chr1	45195040	45197176	chr11	75140124	75142826	ID_5366	3
chr1	45195088	45196857	chr19	13260642	13263406	ID_5379	3
chr1	45195141	45198233	chr6	83902151	83905690	ID_5390	3
chr1	45195254	45197099	chr9	133318940	133320583	ID_5425	3
chr1	45195277	45198053	chr12	54673664	54676391	ID_5434	3
chr1	45195348	45198191	chr11	64645033	64647001	ID_5442	3
chr1	45195399	45198186	chr12	120727912	120731014	ID_5460	4
chr1	45196052	45198277	chrX	131156453	131158198	ID_5495	3
chr1	45196343	45198683	chr2	48542662	48544383	ID_5502	3
chr1	45196487	45198261	chr9	91924830	91927521	ID_5507	3
chr1	45196567	45198189	chr17	40271811	40274653	ID_5513	3
chr1	45203755	45205466	chr6	166336172	166337692	ID_5531	4
chr1	45203946	45206858	chr3	186500347	186503210	ID_5542	3
chr1	45204006	45206900	chr8	67524018	67527318	ID_5545	3
chr1	45239631	45242452	chr6	64290175	64293966	ID_5594	3
chr1	45282557	45286001	chr8	141519634	141523449	ID_5690	3
chr1	45283959	45287063	chr19	36206376	36209876	ID_5704	3
chr1	45283966	45286980	chr16	87878943	87881786	ID_5708	3
chr1	45284020	45287099	chr10	30721300	30722807	ID_5724	3
chr1	45284158	45287176	chr11	93394482	93396856	ID_5738	3
chr1	45284220	45286993	chr5	71602609	71604737	ID_5754	3
chr1	45767794	45771058	chr22	50968326	50970862	ID_5855	4
chr1	45791113	45794132	chr2	233560887	233563543	ID_5884	3
chr1	45791136	45794791	chr3	57539288	57541909	ID_5886	3
chr1	45804197	45807708	chr5	1800060	1801860	ID_5919	3
chr1	45804536	45807306	chr11	93473228	93474758	ID_5929	3
chr1	45985610	45989060	chr16	87822062	87825978	ID_5974	4
chr1	45985964	45988650	chr22	19841355	19844402	ID_5979	3
chr1	45986087	45988197	chr11	62358654	62360373	ID_5995	3
chr1	45986258	45988989	chr6	166336192	166337692	ID_6017	3
chr1	46149682	46152704	chr19	54703512	54706235	ID_6117	5
chr1	46152305	46155343	chr15	67811830	67815341	ID_6162	3
chr1	46711289	46713867	chr5	93951533	93955879	ID_6246	3
chr1	46712434	46714999	chr17	79933818	79937677	ID_6255	3
chr1	51983482	51986852	chr7	25163551	25166218	ID_6496	3
chr1	53661030	53663982	chr16	30886031	30888090	ID_6679	3
chr1	53684887	53687772	chr6	166336172	166337692	ID_6719	3
chr1	55351365	55354325	chr13	108869300	108871073	ID_6936	3
chr1	55530667	55536359	chr12	6641815	6645904	ID_7003	4
chr1	57042962	57046548	chr3	130611852	130614547	ID_7066	3
chr1	59368221	59370889	chr19	13262438	13265320	ID_7244	3
chr1	62900417	62902868	chr11	62357838	62360805	ID_7531	3
chr1	62900569	62902811	chr6	33376948	33379409	ID_7542	3
chr1	62900673	62904206	chr22	43008871	43011532	ID_7544	3
chr1	62901860	62905367	chr11	62607723	62610958	ID_7575	3
chr1	63831886	63833854	chr17	41436841	41440708	ID_7648	3
chr1	65467465	65469560	chr22	29196332	29198434	ID_7839	3
chr1	65531299	65534762	chr6	166336172	166337692	ID_7864	3
chr1	65533097	65535283	chr12	112123155	112125241	ID_7897	3
chr1	65718555	65721305	chr6	26122491	26125844	ID_7917	3
chr1	65885315	65887246	chr9	96927411	96930232	ID_7969	3
chr1	65885621	65887880	chr19	49955054	49958290	ID_7973	3
chr1	67389437	67392561	chr18	657123	659278	ID_8068	3
chr1	67893296	67896639	chr17	62223361	62226338	ID_8138	3
chr1	67893718	67897565	chr6	26657726	26660900	ID_8140	3
chr1	67895096	67898294	chr5	43120110	43123182	ID_8170	3
chr1	68149440	68152378	chr6	26158023	26160402	ID_8226	3
chr1	68149470	68152410	chr11	62607641	62610640	ID_8230	3
chr1	68296597	68300216	chr22	43010131	43013037	ID_8306	3
chr1	68297106	68299286	chr6	111197133	111199976	ID_8312	3
chr1	68297263	68300431	chr22	50963498	50967059	ID_8314	3
chr1	68297957	68300823	chr17	60554477	60557188	ID_8339	3
chr1	68298473	68300580	chr6	166336192	166337692	ID_8348	3
chr1	70819194	70821837	chr12	49524058	49526883	ID_8515	3
chr1	70875270	70878493	chr8	128238567	128241256	ID_8547	3
chr1	70875499	70877021	chr15	65587040	65588833	ID_8555	3
chr1	76188514	76191629	chr5	43482013	43485015	ID_8767	3
chr1	76188574	76191819	chr7	142959073	142960893	ID_8771	3
chr1	76189876	76191574	chr17	41436924	41439786	ID_8803	3
chr1	76250512	76253453	chr6	13572520	13576338	ID_8847	3
chr1	76250527	76253289	chr3	185653781	185657522	ID_8848	3
chr1	76251672	76254598	chr3	119811983	119815605	ID_8876	3
chr1	78147062	78149454	chr5	34006458	34008257	ID_9007	3
chr1	78147567	78149564	chr6	31618943	31622382	ID_9017	3
chr1	78443806	78446464	chr4	174289611	174293487	ID_9136	3
chr1	78444857	78446473	chr11	62608004	62610716	ID_9150	3
chr1	78468430	78470650	chr10	102104063	102107704	ID_9165	3
chr1	78468983	78471511	chr10	96161090	96164616	ID_9206	3
chr1	78470239	78472661	chr15	44092602	44096351	ID_9226	3
chr1	84762933	84765740	chr17	80055089	80058402	ID_13534	3
chr1	84970578	84973923	chr11	62493806	62496542	ID_13576	3
chr1	85154334	85157779	chr8	128228282	128231944	ID_13638	4
chr1	86044926	86047481	chr20	33411923	33415069	ID_13876	3
chr1	86044968	86046991	chr15	55487718	55490108	ID_13878	3
chr1	86044972	86047849	chr22	39914584	39917396	ID_13879	3
chr1	86044994	86049772	chr6	166336172	166337692	ID_13882	4
chr1	86045021	86049027	chr16	87839118	87841172	ID_13886	3
chr1	87792461	87795902	chr10	5930322	5932396	ID_14048	3
chr1	87792542	87795231	chr6	30687723	30690361	ID_14052	3
chr1	87792910	87796019	chr22	41841077	41844910	ID_14071	3
chr1	87793037	87794866	chr8	110550821	110553750	ID_14078	3
chr1	87793113	87796054	chr11	62607640	62610621	ID_14081	4
chr1	87793138	87796059	chr16	56965926	56969239	ID_14084	3
chr1	87793202	87795656	chr6	13328428	13330173	ID_14096	3
chr1	87793643	87796353	chr5	177630486	177633051	ID_14103	3
chr1	89148245	89151489	chr9	21801043	21804195	ID_14198	3
chr1	89148437	89150864	chr8	64079227	64081826	ID_14207	3
chr1	89148498	89150324	chr5	31531458	31533557	ID_14208	3
chr1	89149358	89151510	chr2	8817309	8818809	ID_14233	3
chr1	89456661	89459657	chr5	175962196	175964459	ID_14279	3
chr1	90459117	90462641	chr22	43011274	43013043	ID_14360	3
chr1	90460504	90462126	chr16	2508807	2511646	ID_14374	3
chr1	92349463	92352767	chr3	50376926	50379717	ID_14525	3
chr1	93296573	93299108	chr15	65595783	65599072	ID_14613	4
chr1	93543279	93545768	chr17	16341885	16344592	ID_14646	3
chr1	93811122	93814037	chr9	91924772	91927483	ID_14738	3
chr1	94310390	94312749	chr16	88579436	88580937	ID_14841	5
chr1	94310786	94313107	chr13	52025648	52028938	ID_14861	3
chr1	100314087	100317268	chr17	41437094	41440153	ID_15207	3
chr1	100314495	100317326	chr2	172289497	172292706	ID_15217	3
chr1	101358728	101360476	chr19	54703303	54706104	ID_15431	3
chr1	101358986	101362297	chr7	100025306	100027878	ID_15434	3
chr1	101359323	101361685	chr12	69978141	69980976	ID_15442	3
chr1	101359732	101363226	chr16	68297092	68299465	ID_15446	3
chr1	101359938	101362818	chr7	86780086	86782099	ID_15454	3
chr1	101361384	101363197	chr5	6631636	6635023	ID_15488	4
chr1	109101400	109104891	chr2	39663336	39665984	ID_15704	3
chr1	109233395	109236356	chr11	65268888	65271928	ID_15759	3
chr1	109645878	109647614	chr2	70315733	70317252	ID_18173	3
chr1	109824653	109827324	chr9	131940442	131942011	ID_18261	3
chr1	110880397	110883863	chr17	41437023	41438638	ID_18497	3
chr1	110880603	110883418	chr3	100426809	100429736	ID_18500	3
chr1	112280699	112283059	chr8	141520797	141524101	ID_18664	3
chr1	112296969	112300200	chr6	166336172	166338306	ID_18689	3
chr1	112297819	112299764	chr8	128236644	128239840	ID_18696	3
chr1	113247694	113250091	chr12	53763910	53767984	ID_18841	3
chr1	113497180	113499056	chr8	146051547	146054461	ID_18861	3
chr1	113497275	113500008	chr6	166336172	166337692	ID_18864	3
chr1	113497437	113501134	chr2	64879404	64882317	ID_18886	3
chr1	113498460	113500270	chr17	41463154	41466349	ID_18906	3
chr1	116914420	116918331	chr8	67836394	67839016	ID_19204	3
chr1	117601886	117605276	chr3	73158480	73161548	ID_19277	6
chr1	117601917	117605294	chr6	7588774	7590998	ID_19278	3
chr1	117602465	117605276	chr19	13262556	13265344	ID_19287	3
chr1	117603774	117605296	chr11	62609119	62610719	ID_19289	10
chr1	118147856	118149997	chr22	29195403	29198572	ID_19356	3
chr1	119681973	119684553	chr6	64282202	64285574	ID_19410	4
chr1	120253085	120256498	chr17	41443848	41446828	ID_19453	4
chr1	120253441	120256552	chr6	166336172	166337692	ID_19461	3
chr1	144531281	144535619	chr6	108880698	108884750	ID_19808	3
chr1	144532072	144534269	chr16	27278585	27280245	ID_19812	3
chr1	144532100	144534245	chr19	13971632	13973238	ID_19814	3
chr1	144532129	144535651	chr7	39987968	39990968	ID_19817	3
chr1	144532173	144535688	chr17	35765486	35768125	ID_19819	3
chr1	144532197	144535253	chr17	80186099	80188520	ID_19823	4
chr1	144532276	144534379	chr19	34854665	34856557	ID_19828	3
chr1	144532296	144535628	chr6	111194446	111197534	ID_19830	4
chr1	144532339	144535321	chr6	24719757	24723310	ID_19836	4
chr1	144532356	144535557	chr17	41443916	41447191	ID_19837	4
chr1	144532383	144535556	chr17	46125058	46127624	ID_19838	3
chr1	144532522	144534314	chr5	56204099	56207366	ID_19845	3
chr1	144532534	144535725	chr8	110346448	110348300	ID_19850	4
chr1	144532535	144534462	chr5	162931354	162934937	ID_19852	3
chr1	144532544	144535622	chr5	95997035	95999987	ID_19862	5
chr1	144532545	144534226	chr17	79815724	79819799	ID_19864	3
chr1	144532547	144535603	chr12	105350659	105353265	ID_19868	3
chr1	144532556	144535466	chr12	120727944	120731287	ID_19874	6
chr1	144532556	144535225	chr16	3183533	3185919	ID_19873	3
chr1	144532561	144535752	chr9	133350980	133353224	ID_19879	3
chr1	144532569	144535712	chr16	75181480	75184268	ID_19885	3
chr1	144532575	144535818	chr5	43120037	43122878	ID_19890	3
chr1	144532579	144535863	chr21	44860047	44865825	ID_19895	7
chr1	144532584	144535712	chr8	145134371	145138841	ID_19899	5
chr1	144532586	144534122	chr16	89785986	89789340	ID_19900	3
chr1	144532587	144535566	chr10	75253894	75255525	ID_19903	3
chr1	144532587	144535657	chr3	129157353	129160258	ID_19904	4
chr1	144532591	144535593	chr16	87878296	87880802	ID_19907	3
chr1	144532595	144535534	chr3	73159093	73161607	ID_19909	3
chr1	144532599	144535566	chr11	65186954	65190361	ID_19915	4
chr1	144532599	144535589	chr6	43393986	43396639	ID_19916	3
chr1	144532603	144535819	chr17	73774081	73777327	ID_19920	4
chr1	144532605	144535476	chr4	119199730	119202348	ID_19922	4
chr1	144532606	144535708	chr22	38139682	38142860	ID_19924	4
chr1	144532607	144535619	chr17	39843705	39845518	ID_19926	3
chr1	144532608	144535534	chr12	123849367	123851857	ID_19928	3
chr1	144532620	144535724	chr7	100485958	100489096	ID_19942	4
chr1	144532622	144535558	chr15	65320555	65323391	ID_19945	3
chr1	144532622	144534290	chr4	83294392	83296863	ID_19943	3
chr1	144532624	144535021	chr22	24950596	24953275	ID_19948	3
chr1	144532624	144535689	chr6	20400684	20403980	ID_19949	3
chr1	144532625	144535689	chr16	56551870	56555474	ID_19952	3
chr1	144532625	144535634	chr3	53162952	53165783	ID_19951	3
chr1	144532626	144535565	chr6	30583048	30585734	ID_19956	4
chr1	144532627	144534306	chr11	62608039	62610646	ID_19960	3
chr1	144532628	144535645	chr6	166334990	166337692	ID_19962	6
chr1	144532634	144535662	chr11	10829276	10832169	ID_19972	3
chr1	144532634	144535619	chr8	128226764	128229879	ID_19971	3
chr1	144532635	144535744	chr20	47662012	47664424	ID_19975	4
chr1	144532636	144535759	chr17	79367907	79370757	ID_19977	3
chr1	144532644	144535698	chr9	139979074	139982690	ID_19986	4
chr1	144532647	144535689	chr12	46766467	46768010	ID_19990	3
chr1	144532651	144535626	chr6	117001984	117003757	ID_19998	3
chr1	144532652	144534439	chr11	10315756	10317335	ID_20000	3
chr1	144532652	144534471	chr5	177631021	177633014	ID_20001	3
chr1	144532653	144535473	chr12	6975104	6978164	ID_20004	4
chr1	144532656	144535510	chr20	30793796	30797040	ID_20008	3
chr1	144532657	144535661	chr8	128230252	128233329	ID_20013	6
chr1	144532661	144535653	chr17	41437088	41440027	ID_20021	7
chr1	144532661	144535578	chr20	57734310	57737123	ID_20019	3
chr1	144532662	144535710	chr11	6501235	6504413	ID_20026	3
chr1	144532662	144535842	chr12	8177690	8179828	ID_20027	4
chr1	144532665	144534328	chr17	78448902	78451994	ID_20029	3
chr1	144532666	144535570	chr16	2203184	2206802	ID_20035	3
chr1	144532671	144535674	chr6	31780396	31784870	ID_20050	4
chr1	144532678	144535651	chr17	17205058	17208057	ID_20058	4
chr1	144532688	144534357	chr2	227654812	227657844	ID_20072	3
chr1	144532690	144535617	chr13	52025845	52029295	ID_20074	3
chr1	144532690	144535727	chr3	197475331	197478263	ID_20076	3
chr1	144532691	144535724	chr16	2013313	2015380	ID_20078	4
chr1	144532699	144535679	chr7	10978215	10981236	ID_20085	3
chr1	144532712	144535544	chr11	64071583	64074499	ID_20113	3
chr1	144532713	144535707	chr4	698132	700844	ID_20116	3
chr1	144532714	144535652	chr9	139376967	139379504	ID_20118	3
chr1	144532722	144535533	chr19	13261357	13265272	ID_20123	3
chr1	144532728	144535529	chr22	41841761	41844449	ID_20132	4
chr1	144532729	144535457	chr6	26158279	26159889	ID_20133	3
chr1	144532739	144535718	chr11	18547028	18549309	ID_20149	3
chr1	144532749	144535767	chr12	53893051	53894711	ID_20162	3
chr1	144532775	144535687	chr4	41217091	41219987	ID_20186	3
chr1	144532779	144535646	chr16	31470477	31472133	ID_20188	3
chr1	144532791	144535631	chr2	208488229	208491069	ID_20194	3
chr1	144532793	144535581	chr7	20368609	20370425	ID_20196	3
chr1	144532811	144535672	chr11	31529875	31532224	ID_20202	3
chr1	144532812	144535708	chr9	130206940	130210881	ID_20203	4
chr1	144532815	144535706	chr4	26320232	26323537	ID_20205	5
chr1	144532837	144535606	chr16	28833133	28835450	ID_20212	3
chr1	144532856	144535177	chr9	140195223	140196834	ID_20215	3
chr1	144532857	144535645	chr8	97272361	97275187	ID_20216	3
chr1	144532867	144535599	chr5	36240977	36243499	ID_20220	3
chr1	144532927	144535941	chr12	56614609	56617360	ID_20235	4
chr1	144532934	144535544	chr11	76155484	76157790	ID_20237	3
chr1	144533469	144535705	chr8	74205349	74209474	ID_20256	4
chr1	144533632	144535547	chr19	570204	572725	ID_20266	3
chr1	144533698	144535767	chr3	186283565	186285430	ID_20274	3
chr1	144533730	144536780	chr16	87885348	87887525	ID_20278	3
chr1	144533800	144535573	chr12	56510340	56512255	ID_20284	3
chr1	144533834	144535721	chr20	47893952	47895797	ID_20289	3
chr1	144534134	144535728	chr12	123716234	123719403	ID_20345	3
chr1	144534162	144536552	chr2	5763841	5766013	ID_20360	8
chr1	145380880	145384363	chr8	128229318	128233313	ID_20476	5
chr1	145381284	145383036	chr2	64245251	64247857	ID_20484	3
chr1	145381326	145384251	chr12	53472060	53474945	ID_20492	3
chr1	145381327	145384252	chr17	56735034	56738035	ID_20493	3
chr1	145381426	145384396	chr5	6377102	6378764	ID_20519	3
chr1	145381485	145384473	chr11	62607577	62609200	ID_20530	3
chr1	145381573	145383765	chr17	79816863	79819015	ID_20539	3
chr1	145381842	145384485	chr6	64281062	64283847	ID_20554	3
chr1	145382815	145384508	chr5	172196495	172199500	ID_20574	3
chr1	145382914	145384580	chr16	88715975	88718650	ID_20584	3
chr1	145438084	145439945	chr22	41841308	41844533	ID_20634	3
chr1	145438995	145442767	chr5	89769198	89771569	ID_20647	3
chr1	145476150	145478869	chr16	2203946	2207407	ID_20712	3
chr1	145610791	145612532	chr12	80083736	80085998	ID_20793	3
chr1	147806638	147808247	chr7	99154673	99158096	ID_20949	3
chr1	147806681	147808671	chr12	6874107	6877079	ID_20953	3
chr1	148240004	148241569	chr6	30581249	30583546	ID_20965	3
chr1	148240011	148243041	chr6	26054480	26058099	ID_20968	3
chr1	148240099	148243050	chr6	166336172	166337692	ID_20986	3
chr1	148240307	148243023	chr22	41841292	41844192	ID_20996	3
chr1	149222095	149225003	chr10	105880520	105883420	ID_21035	3
chr1	149222116	149225384	chr8	33370942	33372737	ID_21037	3
chr1	149222153	149225299	chr8	144921942	144924387	ID_21040	3
chr1	149222193	149225433	chr6	13573446	13575825	ID_21042	4
chr1	149222232	149225345	chr17	21027649	21031119	ID_21045	3
chr1	149222254	149225137	chr2	48337380	48340319	ID_21051	3
chr1	149222276	149225514	chr17	41475338	41477913	ID_21057	3
chr1	149222308	149225285	chr9	131872024	131874756	ID_21063	3
chr1	149222313	149225233	chr17	46124711	46126398	ID_21068	3
chr1	149222321	149225318	chr12	7051671	7054374	ID_21073	3
chr1	149222321	149225385	chr19	11490658	11493628	ID_21074	3
chr1	149222323	149225434	chr11	82996109	82998374	ID_21077	3
chr1	149222336	149225438	chr14	50329747	50333593	ID_21080	3
chr1	149222337	149224000	chr5	140043023	140045453	ID_21081	3
chr1	149222365	149225370	chr19	49467425	49470347	ID_21094	3
chr1	149222366	149225455	chr6	32936761	32940085	ID_21099	3
chr1	149222377	149225310	chr17	41443867	41446506	ID_21105	3
chr1	149222380	149225443	chr11	105946633	105948955	ID_21108	3
chr1	149222384	149225278	chr11	6339494	6342197	ID_21110	3
chr1	149222389	149225534	chr9	136213787	136217854	ID_21115	4
chr1	149222390	149225443	chr17	7208640	7211731	ID_21117	3
chr1	149222390	149224752	chr17	80054717	80058085	ID_21116	3
chr1	149222395	149224710	chr17	34899269	34901360	ID_21120	3
chr1	149222445	149225418	chr3	122100835	122104337	ID_21139	3
chr1	149222452	149225560	chr5	78531036	78533228	ID_21143	3
chr1	149222461	149225940	chr10	121354758	121357909	ID_21146	3
chr1	149222463	149225296	chr16	2013388	2015908	ID_21147	3
chr1	149222470	149225531	chr6	10721810	10724641	ID_21152	3
chr1	149222473	149225552	chr11	65266476	65268451	ID_21155	3
chr1	149222473	149225452	chr3	186500514	186503049	ID_21154	6
chr1	149222476	149225396	chr19	13262676	13265360	ID_21157	3
chr1	149222477	149225355	chr12	120729380	120731026	ID_21159	3
chr1	149222484	149226123	chr6	116420940	116423521	ID_21162	3
chr1	149222486	149225537	chr17	80185576	80188919	ID_21166	3
chr1	149222488	149225529	chr16	728703	731928	ID_21169	4
chr1	149222488	149225728	chr17	65361292	65363031	ID_21170	3
chr1	149222490	149225735	chr12	56320022	56322229	ID_21171	3
chr1	149222500	149225029	chr8	128239352	128241620	ID_21178	3
chr1	149222504	149225357	chr16	69373334	69375106	ID_21182	3
chr1	149222507	149225437	chr6	20401736	20403842	ID_21185	4
chr1	149222508	149225442	chr7	72970781	72973505	ID_21187	3
chr1	149222509	149225336	chr5	32312060	32314867	ID_21188	3
chr1	149222531	149225286	chr16	2201315	2203499	ID_21203	3
chr1	149222532	149225485	chr6	27100685	27102969	ID_21204	3
chr1	149222533	149225416	chr11	62607431	62610825	ID_21205	5
chr1	149222534	149225455	chr22	46408344	46411427	ID_21206	3
chr1	149222540	149225397	chrX	41191621	41194880	ID_21210	3
chr1	149222715	149225388	chr6	166336172	166337692	ID_21218	5
chr1	149222797	149225452	chr7	73866598	73869950	ID_21241	3
chr1	149223016	149225287	chr17	73850251	73852026	ID_21258	3
chr1	149223129	149225446	chr12	56861575	56863793	ID_21271	3
chr1	149223137	149225444	chr10	102130912	102134848	ID_21276	3
chr1	149223241	149225377	chr11	82866878	82869606	ID_21293	3
chr1	149223532	149225245	chr7	45038486	45040720	ID_21311	3
chr1	149223586	149225729	chr6	26020569	26022418	ID_21318	3
chr1	149223591	149225971	chr16	89938402	89941266	ID_21320	4
chr1	149223665	149226117	chr3	50373598	50376250	ID_21329	3
chr1	149223768	149225527	chr8	126009239	126012810	ID_21352	5
chr1	149223788	149225731	chr12	46765182	46767290	ID_21369	3
chr1	149223837	149225421	chr20	307280	310654	ID_21383	3
chr1	149223874	149225535	chr16	15669277	15672193	ID_21403	3
chr1	149223888	149225455	chr16	75496875	75498812	ID_21410	3
chr1	149223905	149225523	chr12	49453899	49456427	ID_21421	3
chr1	149855963	149858226	chr17	41443925	41446799	ID_21487	3
chr1	149856204	149859708	chr6	166336172	166337692	ID_21497	6
chr1	149856701	149859965	chr5	176073772	176076605	ID_21517	3
chr1	149856723	149859673	chr6	4134308	4136394	ID_21522	3
chr1	149856724	149859377	chr16	21531137	21533100	ID_21523	3
chr1	149856763	149859694	chr6	26157690	26160028	ID_21529	4
chr1	149856833	149860037	chr11	62607629	62610560	ID_21540	4
chr1	149856915	149859645	chr9	133342212	133344783	ID_21549	3
chr1	149856925	149860980	chr9	123638053	123640179	ID_21550	3
chr1	149857061	149859962	chr17	1731676	1733243	ID_21572	3
chr1	149857190	149859246	chr17	41437509	41440138	ID_21580	3
chr1	149857424	149859709	chr6	79786924	79789730	ID_21592	3
chr1	149857648	149860454	chr8	94751836	94754370	ID_21601	3
chr1	149857651	149860681	chr9	22007901	22010674	ID_21602	3
chr1	149857670	149860931	chr17	73774559	73777278	ID_21605	3
chr1	150207878	150210961	chr3	73160091	73161629	ID_21778	3
chr1	150334754	150337881	chr16	2203982	2206767	ID_21868	3
chr1	150334756	150338052	chr5	140042888	140044452	ID_21870	3
chr1	150335124	150338079	chr12	46661780	46664668	ID_21892	4
chr1	150520627	150524078	chr12	46763837	46766684	ID_21971	3
chr1	150520638	150523337	chr6	26203472	26205808	ID_21972	3
chr1	150549758	150552425	chr6	13813029	13815741	ID_22024	3
chr1	150550930	150553412	chr22	19108672	19111672	ID_22057	3
chr1	150979377	150980899	chr15	41574899	41576680	ID_22152	3
chr1	151145784	151147304	chr11	62607617	62609219	ID_22214	5
chr1	151226148	151228773	chr15	91496874	91499684	ID_22276	3
chr1	151252683	151256210	chr17	3571241	3573600	ID_22287	3
chr1	151252744	151255255	chr19	14627724	14630360	ID_22290	3
chr1	151429741	151433514	chr10	92921019	92923893	ID_22371	3
chr1	151511462	151514304	chr16	2953984	2956040	ID_22404	3
chr1	151964651	151967586	chr4	83349386	83352210	ID_22501	3
chr1	153507319	153509932	chr8	144698252	144701098	ID_22612	3
chr1	153642012	153644606	chr6	26156455	26158763	ID_22803	3
chr1	153929451	153932459	chr11	62607653	62610700	ID_22928	3
chr1	153938307	153940477	chr22	21355225	21357876	ID_22971	3
chr1	153948187	153952196	chr16	769532	772789	ID_23015	3
chr1	154154226	154155820	chr15	65586905	65590018	ID_23095	3
chr1	154907776	154910008	chr5	33439284	33440895	ID_23230	3
chr1	154932305	154935749	chr12	27173987	27176949	ID_23253	3
chr1	154944531	154947559	chr12	6642219	6643814	ID_23288	3
chr1	154945317	154947887	chr6	166336172	166337692	ID_23306	4
chr1	155056087	155058746	chr7	132936556	132939556	ID_23474	3
chr1	155096210	155099010	chr6	28971996	28974683	ID_23495	3
chr1	155106945	155110144	chr12	56211271	56213208	ID_23578	3
chr1	155107714	155109483	chr3	149087206	149090053	ID_23608	3
chr1	155107734	155110738	chr5	112041913	112045397	ID_23609	3
chr1	155110191	155112798	chr16	29816752	29819408	ID_23636	3
chr1	155161792	155165950	chr6	27860745	27863300	ID_23670	3
chr1	155163276	155166461	chr10	91460126	91462459	ID_23692	3
chr1	155164116	155166837	chr2	27630964	27633989	ID_23700	3
chr1	155195060	155197253	chr3	122102848	122105624	ID_23756	3
chr1	155195895	155199000	chr12	6861100	6863710	ID_23799	3
chr1	155195957	155198803	chr12	54672133	54675227	ID_23810	3
chr1	155195963	155198416	chr17	79475839	79478476	ID_23813	3
chr1	155195980	155198788	chr6	166336172	166337692	ID_23816	3
chr1	155197174	155199092	chr16	856506	859218	ID_23858	3
chr1	155241386	155244270	chr16	87870620	87873741	ID_23973	3
chr1	155278161	155280358	chr2	211419925	211421742	ID_24021	3
chr1	155278437	155281153	chr17	42400619	42403572	ID_24025	3
chr1	155293032	155296896	chr3	73159073	73162091	ID_24081	3
chr1	155531463	155533981	chr11	65257938	65260246	ID_24111	3
chr1	155714960	155716918	chr12	49523686	49526239	ID_24172	3
chr1	156083052	156086111	chr17	41445416	41448209	ID_24345	3
chr1	156162470	156165398	chr6	33420717	33422314	ID_24395	3
chr1	156162615	156165381	chr3	152878152	152880207	ID_24399	3
chr1	156181995	156184521	chr6	42750142	42752680	ID_24434	3
chr1	156560198	156563093	chr11	62607650	62610653	ID_24607	4
chr1	156696748	156698849	chr17	62500891	62503230	ID_24704	4
chr1	156698221	156699808	chr6	166336172	166337692	ID_24719	3
chr1	160310798	160314620	chr14	103987691	103990100	ID_25036	3
chr1	161146049	161148893	chr17	56755550	56758537	ID_25204	3
chr1	161367968	161371200	chr6	35436066	35438411	ID_25291	3
chr1	162529641	162532895	chr3	112279380	112282432	ID_25368	3
chr1	162759109	162760979	chr10	38645060	38646863	ID_25418	5
chr1	165736710	165739026	chr12	46661094	46663730	ID_25543	3
chr1	167187968	167190759	chr2	232571188	232573587	ID_25659	3
chr1	167188710	167191159	chr6	7589183	7591776	ID_25674	3
chr1	167685378	167687095	chr8	141572095	141573617	ID_25735	3
chr1	167688876	167691681	chr17	41437259	41440389	ID_25742	3
chr1	167788034	167791716	chr14	35514232	35517254	ID_25754	11
chr1	167903880	167906038	chr7	39988815	39991383	ID_25771	3
chr1	167904238	167906852	chr17	61902333	61904814	ID_25777	3
chr1	167905368	167907981	chr15	75134526	75136866	ID_25809	3
chr1	169861044	169863836	chr7	24796194	24798495	ID_25974	3
chr1	169861597	169863859	chr8	144361015	144363182	ID_25981	3
chr1	170500475	170502521	chrX	3731651	3734745	ID_26031	3
chr1	172500718	172503015	chr11	61582667	61585308	ID_26146	3
chr1	173446259	173448323	chr12	49524054	49526635	ID_26208	3
chr1	173446347	173448386	chr6	166336172	166337692	ID_26211	3
chr1	173830455	173833605	chr6	41038386	41041821	ID_26286	4
chr1	173833858	173838026	chr14	70233166	70235972	ID_26326	5
chr1	173834695	173838232	chr17	27052859	27055541	ID_26334	3
chr1	173835589	173837909	chr8	128239722	128242020	ID_26346	3
chr1	173835616	173838428	chr7	43907813	43910436	ID_26350	3
chr1	178995167	178996827	chr5	1799832	1801664	ID_26669	3
chr1	179848874	179851330	chr5	43483813	43486035	ID_26745	3
chr1	179851194	179853447	chr17	65432031	65435015	ID_26777	3
chr1	180122486	180125488	chr17	65713285	65715512	ID_26810	3
chr1	180122590	180125520	chr12	68041082	68044374	ID_26814	3
chr1	180123148	180124860	chr15	51199704	51202702	ID_26817	3
chr1	180470127	180472143	chr6	166399433	166403368	ID_26852	3
chr1	181056448	181059004	chr20	35234104	35236327	ID_26954	3
chr1	181057602	181059273	chr9	131940264	131941896	ID_26978	3
chr1	182805600	182809645	chr11	62607628	62610583	ID_27040	3
chr1	182807148	182809824	chr17	7121878	7123863	ID_27049	3
chr1	182807892	182809931	chr9	34125812	34128254	ID_27061	3
chr1	185284223	185286464	chr16	2010447	2013000	ID_27249	3
chr1	185285052	185287735	chr16	67142149	67145025	ID_27263	3
chr1	185285381	185287823	chr6	24720461	24722482	ID_27267	3
chr1	186342891	186345701	chr22	24371398	24374540	ID_27306	3
chr1	192776562	192779582	chr6	24718376	24721752	ID_27441	3
chr1	193073684	193076246	chr6	166336172	166337692	ID_27534	3
chr1	193074334	193076346	chr19	3625250	3627784	ID_27542	3
chr1	197168672	197172022	chr6	166336172	166337672	ID_27639	3
chr1	197743155	197745934	chr7	100025663	100027891	ID_27693	3
chr1	198124666	198128210	chr14	24656048	24658975	ID_27736	3
chr1	200637680	200640360	chr12	14922312	14924794	ID_27857	3
chr1	201950621	201953177	chr12	6578525	6581669	ID_28073	3
chr1	203272951	203274861	chr6	31793571	31797015	ID_28332	3
chr1	203274112	203276077	chr21	34912929	34916326	ID_28368	3
chr1	204040951	204043753	chr11	62607775	62610622	ID_28428	3
chr1	204379485	204382792	chr6	27860887	27864626	ID_28501	3
chr1	205599300	205602727	chr17	41437090	41440132	ID_28711	3
chr1	205599584	205602666	chr12	56551395	56553620	ID_28719	3
chr1	205599686	205601943	chr10	1752224	1754996	ID_28724	3
chr1	205599909	205602193	chr9	140134352	140138617	ID_28735	3
chr1	205717900	205720278	chr5	40678468	40680403	ID_28792	3
chr1	205781434	205783915	chr7	7680002	7681896	ID_28822	3
chr1	209955985	209959111	chr16	87864163	87866334	ID_29192	3
chr1	210404635	210407524	chr22	39832541	39835541	ID_29235	3
chr1	210544703	210547541	chr12	49658835	49660762	ID_29279	3
chr1	210545102	210547689	chr13	52026536	52028612	ID_29291	3
chr1	210545135	210548471	chr6	26025071	26027821	ID_29294	3
chr1	210545242	210547299	chr3	149094098	149096848	ID_29296	3
chr1	210545423	210548812	chr17	46123933	46126854	ID_29306	3
chr1	210545434	210548953	chr7	2441397	2444169	ID_29308	3
chr1	210545615	210548520	chr16	70379311	70382128	ID_29320	3
chr1	210545642	210548727	chr17	40573740	40576697	ID_29323	3
chr1	210545810	210548554	chr15	65586904	65589915	ID_29332	3
chr1	210545873	210548868	chr15	91497069	91500003	ID_29336	3
chr1	210546317	210548389	chr16	2518852	2522266	ID_29372	3
chr1	211554642	211557581	chr6	27098362	27102223	ID_29485	3
chr1	211750952	211753466	chr2	232572059	232575994	ID_29531	3
chr1	211751046	211754254	chr9	86534523	86536104	ID_29540	3
chr1	212207577	212210620	chr11	65656668	65659874	ID_29617	3
chr1	212780674	212782606	chr8	128230373	128233606	ID_29723	3
chr1	212780978	212783599	chr11	33757625	33759338	ID_29728	3
chr1	213030099	213032656	chr11	65269268	65273332	ID_29769	3
chr1	219345818	219348560	chr6	166336172	166337672	ID_30033	3
chr1	220218248	220221243	chr6	27113522	27115533	ID_30068	3
chr1	220444561	220447387	chr17	48783503	48786442	ID_30123	3
chr1	224368779	224371318	chr10	35415716	35417628	ID_30396	3
chr1	225965374	225966950	chr19	1603989	1605887	ID_30533	3
chr1	226068508	226071550	chr17	41437047	41439954	ID_30574	3
chr1	226186280	226188868	chr7	23509376	23512384	ID_30644	3
chr1	226248371	226250809	chr17	42142451	42145644	ID_30677	3
chr1	226248437	226250870	chr11	65187611	65191118	ID_30680	3
chr1	226308130	226310869	chr11	66136537	66139248	ID_30754	3
chr1	227126596	227128873	chr15	93351497	93355576	ID_30894	3
chr1	227504797	227507890	chr11	62607653	62610358	ID_30914	3
chr1	227921416	227923270	chr6	24719267	24721708	ID_30956	3
chr1	228133528	228135905	chr6	166336172	166337692	ID_30981	3
chr1	229642575	229644715	chr4	151935420	151938434	ID_31266	3
chr1	229642602	229645658	chr11	61733251	61735363	ID_31267	3
chr1	229643301	229645710	chr12	120727924	120732271	ID_31293	3
chr1	229760500	229763614	chr6	134664412	134667248	ID_31339	3
chr1	231002218	231005776	chr11	62607391	62609509	ID_31414	3
chr1	234613472	234616085	chr8	74205825	74208502	ID_31676	3
chr1	234734454	234737211	chr19	12406209	12409190	ID_31702	3
chr1	234744792	234747967	chr2	97480742	97482958	ID_31753	3
chr1	234744844	234747598	chr13	53027962	53031315	ID_31754	3
chr1	234745028	234747137	chr9	140093706	140095743	ID_31762	3
chr1	234745135	234747119	chr5	36149834	36152332	ID_31767	3
chr1	234745480	234748724	chr6	166336172	166337692	ID_31777	3
chr1	235612894	235615273	chr11	10829242	10831724	ID_31945	3
chr1	241802127	241805073	chr11	94800752	94802254	ID_32133	4
chr1	244996325	244999198	chr6	166336172	166337692	ID_32308	3
chr1	244997333	245000409	chr2	122286943	122288820	ID_32332	3
chr1	245025996	245028022	chr19	13261193	13264152	ID_32423	3
chr1	245026303	245029309	chr2	118770290	118773158	ID_32431	3
chr1	245132043	245135020	chr11	62607620	62610716	ID_32489	3
chr1	249119467	249122080	chr9	34045997	34049441	ID_32672	3
chr1	249130992	249133741	chr15	42839470	42842417	ID_32699	3
chr10	1095106	1096967	chr6	166336172	166337672	ID_32914	3
chr10	14645069	14647939	chr4	154386209	154388876	ID_33436	3
chr10	14878540	14880393	chr15	65595717	65598514	ID_33449	3
chr10	15001156	15003813	chr12	53441061	53444384	ID_33526	3
chr10	17242125	17245009	chr6	86303714	86305309	ID_33602	4
chr10	17268616	17271301	chr17	41437124	41440035	ID_33612	3
chr10	17269069	17272713	chr12	46765009	46767394	ID_33619	4
chr10	17269105	17272146	chr22	43010457	43012564	ID_33620	3
chr10	17270337	17272572	chr17	48942028	48943981	ID_33642	3
chr10	25011354	25014970	chr22	46464490	46467492	ID_33949	3
chr10	25012049	25014879	chr17	41437196	41440165	ID_33958	3
chr10	32345065	32346646	chr13	111365596	111368470	ID_34471	3
chr10	35414856	35417416	chr6	166336172	166337692	ID_34615	3
chr10	52382326	52384737	chr17	80249254	80252272	ID_35046	3
chr10	60026732	60029413	chr2	209118285	209120768	ID_35144	3
chr10	64563177	64565718	chr9	86593066	86596379	ID_35306	3
chr10	69833177	69835844	chr8	66754124	66756097	ID_35452	3
chr10	70090193	70092978	chr22	47133075	47135337	ID_35503	3
chr10	70883272	70885508	chr22	18120093	18122772	ID_35638	3
chr10	74013337	74016977	chr6	116420949	116423721	ID_35872	3
chr10	74031414	74035281	chr22	43010021	43013040	ID_35897	4
chr10	74032354	74034948	chr12	120729514	120732452	ID_35936	3
chr10	74855254	74858310	chr11	10829154	10831959	ID_36084	3
chr10	75011069	75014234	chr19	54703139	54706238	ID_36163	3
chr10	88469864	88473328	chr19	2456685	2458528	ID_37694	3
chr10	89620262	89624220	chrX	41193183	41195072	ID_37802	3
chr10	90639244	90641500	chr8	128237604	128241418	ID_37869	3
chr10	91402486	91405618	chr17	41443896	41446879	ID_37926	3
chr10	91402589	91405397	chr12	120728331	120732272	ID_37934	3
chr10	94347190	94350120	chr17	45971613	45975338	ID_38141	3
chr10	96304244	96307391	chr17	43225546	43227307	ID_38286	3
chr10	99204508	99207194	chr17	47074051	47076161	ID_38424	3
chr10	102104497	102107136	chr20	30191713	30193581	ID_38740	3
chr10	102105155	102108663	chr9	33023544	33025839	ID_38752	3
chr10	102105574	102108394	chr17	20686276	20689728	ID_38760	3
chr10	102105821	102109592	chr5	179049953	179051685	ID_38774	3
chr10	102106128	102108507	chr12	53398420	53401831	ID_38782	3
chr10	102106964	102109789	chr9	34047544	34050364	ID_38803	3
chr10	102106997	102110153	chr12	115120990	115122683	ID_38805	3
chr10	102111627	102115299	chr9	91932023	91934926	ID_38834	3
chr10	102119477	102121965	chr14	102551353	102554038	ID_38877	3
chr10	102122007	102125465	chr17	20688975	20692741	ID_38884	3
chr10	102132163	102134361	chr17	43224390	43227427	ID_38923	3
chr10	102132541	102134848	chr16	2202881	2205191	ID_38930	3
chr10	102132585	102134810	chr15	80187679	80189508	ID_38931	3
chr10	102288145	102291087	chr11	62607646	62610421	ID_38962	3
chr10	102757393	102759651	chr7	98922051	98925093	ID_39044	3
chr10	102818954	102822833	chr5	174911818	174914818	ID_39073	3
chr10	102823932	102826151	chr16	87864254	87867261	ID_39136	4
chr10	103576795	103579447	chr17	27051719	27054593	ID_39281	3
chr10	103815311	103817601	chr6	166336172	166337692	ID_39300	3
chr10	104153848	104157350	chr12	98907756	98910534	ID_39397	3
chr10	104157285	104158804	chr5	179779944	179781681	ID_39404	3
chr10	104208671	104210774	chr11	62607630	62610516	ID_39435	3
chr10	104472585	104475823	chr11	10829536	10831966	ID_39509	3
chr10	105880524	105883798	chr6	166336172	166337692	ID_39706	4
chr10	112325688	112328477	chr5	6377241	6380214	ID_41069	3
chr10	113943309	113945320	chr16	68297762	68299383	ID_41175	3
chr10	114206009	114207974	chr17	41393229	41394858	ID_41189	3
chr10	115802001	115804887	chr17	80604815	80607753	ID_41252	3
chr10	121409261	121412470	chr7	44886715	44890540	ID_41518	3
chr10	121409478	121412386	chr3	32725062	32727153	ID_41524	3
chr10	124767104	124769885	chr6	32938301	32940269	ID_41737	3
chr10	126848442	126850410	chr20	33413111	33414611	ID_41834	3
chr10	131907279	131909979	chr16	2203978	2207248	ID_41929	3
chr10	131907291	131909709	chr18	44674896	44678403	ID_41930	3
chr10	135185588	135188278	chr17	41437111	41438776	ID_42139	3
chr10	135185635	135188331	chr17	40170616	40173616	ID_42141	4
chr11	354917	358396	chr17	40072546	40075295	ID_42223	3
chr11	836192	839207	chr17	62220849	62223651	ID_42451	3
chr11	2949186	2952054	chrX	62973504	62976772	ID_42584	3
chr11	2949234	2951703	chr17	4852141	4854793	ID_42587	3
chr11	2949494	2953140	chr17	41443812	41446996	ID_42604	3
chr11	3011780	3014918	chr19	49467489	49469989	ID_42650	3
chr11	3012622	3014902	chr20	47893527	47896559	ID_42670	4
chr11	3860726	3862553	chr8	128235727	128237971	ID_42767	3
chr11	6339554	6342446	chr16	450150	453330	ID_42869	3
chr11	6339770	6341926	chr9	140023314	140025852	ID_42876	3
chr11	6339779	6342159	chr16	2013295	2015893	ID_42877	3
chr11	6505343	6508529	chr12	6860990	6863656	ID_42961	3
chr11	6632177	6633762	chr6	26155205	26158052	ID_43004	3
chr11	6633356	6635838	chr6	30583069	30585712	ID_43016	3
chr11	8710456	8712056	chr15	65595598	65598794	ID_43213	3
chr11	9480016	9483319	chr15	85291426	85293337	ID_43324	3
chr11	9480582	9482775	chr12	123010408	123013063	ID_43330	3
chr11	9480669	9482767	chr15	101816118	101817911	ID_43333	3
chr11	9480717	9483720	chr6	166336172	166337672	ID_43338	3
chr11	9481230	9484149	chr12	124116845	124119641	ID_43355	4
chr11	9481763	9484111	chr5	54455836	54458040	ID_43381	3
chr11	9481910	9484057	chr6	30583977	30585878	ID_43382	3
chr11	9482613	9484466	chr3	196357194	196360295	ID_43397	3
chr11	9778761	9781438	chr17	7386493	7389141	ID_43455	4
chr11	10828624	10831045	chr3	129610958	129612982	ID_43610	3
chr11	10829014	10832075	chrX	47002520	47005900	ID_43639	3
chr11	10829277	10832945	chr14	103799183	103802040	ID_43666	3
chr11	10829279	10831944	chr14	64803951	64807216	ID_43667	3
chr11	10829361	10831819	chr2	211420085	211422824	ID_43676	3
chr11	10829420	10831957	chr12	52444220	52446198	ID_43678	3
chr11	10829550	10832242	chr19	18390803	18393588	ID_43683	3
chr11	10830009	10831939	chr16	637920	640990	ID_43694	3
chr11	10830062	10831936	chr17	80249192	80252162	ID_43697	3
chr11	12397846	12401002	chr6	13813205	13815494	ID_43842	3
chr11	27526986	27528646	chr3	150479453	150482310	ID_44426	3
chr11	32912871	32916008	chr15	65596054	65598773	ID_44570	3
chr11	46450707	46452234	chr6	34392322	34393972	ID_50015	6
chr11	47270173	47271863	chr6	166336192	166337692	ID_50139	3
chr11	47663592	47665803	chr19	18432557	18435662	ID_50257	3
[truncated: 1,160 more rows]

## Sheet: POLII_TATNF_intra_5K~1M
Head_chromosome	Head_start	Head_end	Tail_chromosome	Tail_start	Tail_end	ID	PET count
[truncated: 1,949 more rows]

[truncated: 1 more sheets: POLII_TATNF_inter]
