# Supplementary material for: Glucocorticoid receptor and nuclear factor kappa-b affect three-dimensional chromatin organization
Source: Genome Biol. 2015 Dec 1;16:264. doi: 10.1186/s13059-015-0832-9 (PMC4665721; doi:10.1186/s13059-015-0832-9)
Supplement: Additional file 13: Table S3. — Overview of enriched GO terms for the genes that are in various types of interaction subdomains. (XLS 23 kb) [file 13059_2015_832_MOESM13_ESM.xls]

## Sheet: Sheet1
Supplementary Table 3 : Overview of enriched Gene Ontology terms for the genes that are in various types of interaction sub-domanins
Cluster1: Genes in p65 induced P300 interaction sub-domains
GO term	P-Value	Fisher Exact
response to wounding	0.013	0.0025
lipid biosynthetic process	0.019	0.0027
inflammatory response	0.019	0.0028
defense response	0.022	0.0048
cell adhesion	0.033	0.0082
Cluster2: Genes in GR induced P300 interaction sub-domains
response to stress	0.0035	0.0016
regulation of angiogenesis	0.0039	0.0003
regulation of signal transduction	0.0042	0.0015
regulation of biological process	0.005	0.0037
positive regulation of macromolecule metabolic process	0.01	0.0039
Cluster3: Genes in GR & p65 induced P300 interation sub-domains
multi-organism process	0.0054	0.0014
regulation of chemotaxis	0.0044	0.00014
positive regulation of chemotaxis	0.0038	0.00011
interspecies interaction between organisms	0.012	0.0022
negative regulation of cell migration	0.014	0.00084
Genes in constitutive P300 interaction sub-domains
regulation of biological process	1.2e-05	8.8e-06
regulation of transcription from RNA polymerase II promoter	0.00018	6.2e-05
positive regulation of nitrogen compound metabolic process	0.0012	0.00043
positive regulation of transcription, DNA-dependent	0.002	0.00065
