# Supplementary material for: Glucocorticoid receptor and nuclear factor kappa-b affect three-dimensional chromatin organization
Source: Genome Biol. 2015 Dec 1;16:264. doi: 10.1186/s13059-015-0832-9 (PMC4665721; doi:10.1186/s13059-015-0832-9)
Supplement: Additional file 14: Table S4. — Overview of restriction enzyme combinations and inverse PCR primer pairs used for 4C-seq. (XLS 31 kb) [file 13059_2015_832_MOESM14_ESM.xls]

## Sheet: 4C_Samples
Supplementary Table 4: Overview of restriction enzyme combinations and inverse PCR primer pairs used for 4C-Seq
4C_viewpoint	First_cutter_name	Primer_seq_First_cutter	Primer_seq_trimmed	Second_cutter_name	Primer_seq_second_cutter	Bait_chromosome	Bait_coordinate
BIRC3_enh1	DpnII	CACAAATCTCAACTGTTGGG	AAATCTCAACTGTTGGGATC	BfaI	CTGTTGCTGTTTATGTCCAC	11	102177308
BIRC3_enh2	DpnII	ACAGAATCAGTGGGTTGATC	ACAGAATCAGTGGGTTGATC	MseI	GAGCACATATGGGGAAGAAA	11	102175555
DUSP1	DpnII	GGCATTCATTGCCAGTGATC	GCATTCATTGCCAGTGATC	BfaI	TTACAGGACTCCCTCCAATC	5	172141450
FKBP5_enh	DpnII	ATTACTGGGTCATGAGGATC	ATTACTGGGTCATGAGGATC	BfaI	GAGTACAAATTGCTGTCAGC	6	35570173
FKBP5_enh_single	DpnII	ATTACTGGGTCATGAGGATC	TTACTGGGTCATGAGGATC	BfaI	GAGTACAAATTGCTGTCAGC	6	35570174
KLF6_bait1	DpnII	GTCTCTGGCACGTAATGATC	TCTCTGGCACGTAATGATC	BfaI	TGCAGTTTGCCAGAAATACT	10	3853659
KLF6_bait2	DpnII	CGATGACTTTCAAGGTGATC	CGATGACTTTCAAGGTGATC	MseI	AAAATACCATGACCTGCAGT	10	3853674
PTPN1	DpnII	GAGCCTTCAACAAGAGGATC	AGCCTTCAACAAGAGGATC	MseI	GGATGATTTCCTGGGATGTT	20	48926428
SULF1	DpnII	ATGGACCTGCATTTGAGAT	ATGGACCTGCATTTGAGATC	BfaI	GTGTGGAAGATAACGCTTGT	8	69765756
ZBTB16	DpnII	GACAGTGATTTGAGGGGATC	ACAGTGATTTGAGGGGATC	BfaI	ACTCTCCATTCCATTTTGCT	11	114069672
ZFHX3_bait1	DpnII	GCAAATAGGACCTAATGTGATC	GCAAATAGGACCTAATGTGATC	MseI	AGCAGTGAGGCTAAGAGATA	16	73176256
ZFHX3_bait2	DpnII	CACACAGTCAGGAAAGAGAT	CACACAGTCAGGAAAGAGATC	MseI	GCATTAGCTCAAACATGGTC	16	73175756
ZFHX3_bait3	DpnII	CACACAGTCAGGAAAGAGAT	CACACAGTCAGGAAAGAGATC	NlaIII	CCTGCCATCTGACAATATCA	16	73175756
