# Supplementary material for: Glucocorticoid receptor and nuclear factor kappa-b affect three-dimensional chromatin organization
Source: Genome Biol. 2015 Dec 1;16:264. doi: 10.1186/s13059-015-0832-9 (PMC4665721; doi:10.1186/s13059-015-0832-9)
Supplement: Additional file 15: Table S5. — Overview of sequenced and mapped reads of 4C-seq libraries. (XLS 31 kb) [file 13059_2015_832_MOESM15_ESM.xls]

## Sheet: 4C_mapping
Supplementary Table 5 : Overview of Sequeced and mapped reads of 4C-Seq libraries
Samples	Total_reads	Reads_with_bait_primer	%	Uniquely_mapped_reads	%	Cis_Uniquely_mapped_reads	%
BIRC3_enh1_DMSO_rep1	4508713	1981265	43.943	1451479	73.2602	1185713	81.69
BIRC3_enh1_DMSO_rep2	12818807	5887020	45.9249	4427070	75.2005	3823620	86.3691
BIRC3_enh1_TATNF_rep1	14509354	6514881	44.9012	4554272	69.9057	3294091	72.3297
BIRC3_enh1_TATNF_rep2	13471050	6330071	46.9902	5189876	81.9876	4561407	87.8905
BIRC3_enh2_DMSO_rep1	5873452	2615686	44.534	1802619	68.9157	1452235	80.5625
BIRC3_enh2_DMSO_rep2	16670834	7756698	46.5286	5066796	65.3216	2850523	56.2589
BIRC3_enh2_TATNF_rep2	11324719	5260983	46.4557	3171984	60.2926	1935388	61.0151
DUSP1_DMSO_rep2	2442615	500200	20.4781	380980	76.1655	320393	84.0971
DUSP1_DMSO_rep1	1620140	430679	26.5828	351041	81.5087	301665	85.9344
DUSP1_TATNF_rep1	906519	333607	36.8009	255614	76.6213	207545	81.1947
DUSP1_TATNF_rep2	4548735	1134415	24.9391	881083	77.6685	742470	84.2679
FKBP5_enh_DMSO_rep1	4718403	1725636	36.5725	1147387	66.4907	950658	82.8542
FKBP5_enh_DMSO_rep2	3305716	1418992	42.9254	1039591	73.2626	869285	83.618
FKBP5_enh_DMSO_single	6461505	2790861	43.1921	2155367	77.2295	1799507	83.4896
FKBP5_enh_TA_single_rep1	11899153	5294938	44.4984	3887729	73.4235	3087846	79.4254
FKBP5_enh_TA_single_rep2	2077295	359469	17.3	190818	53.08	123261	64.5961
FKBP5_enh_TATNF_rep2	4174787	1737902	41.6285	1219629	70.1782	924177	75.7753
FKBP5_enh_TATNF_single	9507854	4314715	45.3805	3090228	71.6207	2483897	80.3791
FKBP5_enh_TNF_single	13399207	5850764	43.665	4438361	75.8595	3701100	83.3889
FKBP5_enh_TATNF_rep1	7955970	3253835	40.898	1960944	60.2656	1497610	76.3719
KLF6_bait1_DMSO_rep1	964145	461680	47.8849	385792	83.5626	334510	86.7073
KLF6_bait1_TATNF_rep1	5193400	2723887	52.449	2185545	80.2363	1731155	79.2093
KLF6_bait2_DMSO_rep1	6274973	2427526	38.6858	1971290	81.2057	1631588	82.7675
KLF6_bait2_DMSO_rep2	9933807	3631551	36.5575	2727372	75.1021	1591546	58.3546
KLF6_bait2_TATNF_rep1	2993362	718748	24.0114	536262	74.6106	427674	79.7509
KLF6_bait2_TATNF_rep2	15808111	6303273	39.8737	4558318	72.3167	3134659	68.7679
KLF6_bait1_DMSO_rep2	7969017	2530792	31.7579	1937257	76.5475	1617592	83.4991
KLF6_bait1_TATNF_rep2	2838592	788645	27.783	557545	70.6966	458762	82.2825
KLF6_bait2_DMSO_rep3	21553928	8846069	41.0416	6666388	75.3599	3917251	58.7612
KLF6_bait2_TATNF_rep3	14547454	6124249	42.0984	4553052	74.3447	3098141	68.0454
PTPN1_DMSO_rep1	10549480	4576896	43.385	3468634	75.7857	2691160	77.5856
PTPN1_DMSO_rep2	10259372	4859037	47.3619	3339472	68.727	1780989	53.3315
PTPN1_TATNF_rep1	15949914	7451059	46.7154	5454016	73.1979	4210865	77.2067
PTPN1_TATNF_rep2	8517673	3869998	45.4349	2624748	67.823	1822712	69.4433
SULF1_DMSO_rep1	10632864	9355328	87.985	6599792	70.5458	5747216	87.0818
SULF1_TATNF_rep1	8053820	7125302	88.4711	4995434	70.1084	4261820	85.3143
SULF1_DMSO_rep2	3969199	3351547	84.4389	2397441	71.5324	2118274	88.3556
SULF1_TATNF_rep2	6442969	4419361	68.592	3417166	77.3226	3079788	90.127
SULF1_DMSO_rep3	3147314	2718814	86.3852	1960256	72.0997	1772073	90.4001
SULF1_TATNF_rep3	2495695	1617104	64.7957	1184538	73.2506	1059896	89.4776
ZBTB16_DMSO_rep1	10328635	4834046	46.8024	3635915	75.2147	2988037	82.1812
ZBTB16_DMSO_rep2	10028597	4724921	47.1145	3746166	79.2853	3176154	84.7841
ZBTB16_TATNF_rep1	15021254	7021950	46.7468	5079934	72.3436	3946477	77.6876
ZBTB16_TATNF_rep1	9257109	4352376	47.0166	3318446	76.2445	2597683	78.2801
ZFHX3_bait1_DMSO_rep1	6219158	2536389	40.7835	1849412	72.9152	1467773	79.3643
ZFHX3_bait1_DMSO_rep2	10942640	4594218	41.9845	3262430	71.0116	1782499	54.6372
ZFHX3_bait1_TATNF_rep1	6754822	3033465	44.9081	2193470	72.3091	1740028	79.3276
ZFHX3_bait1_TATNF_rep2	8326996	3571760	42.8937	2515076	70.4156	1572663	62.5294
ZFHX3_bait2_TATNF	7458641	3153756	42.2833	2583206	81.9089	2216575	85.8071
ZFHX3_bait3_TATNF	5688872	2362143	41.5222	1916758	81.1449	1562213	81.5029
